# Supplementary material for: Microtiming Deviations and Swing Feel in Jazz
Source: Sci Rep. 2019 Dec 27;9:19824. doi: 10.1038/s41598-019-55981-3 (PMC6934603; doi:10.1038/s41598-019-55981-3)
Supplement: Supplementary file 2 — Supporting Information 2 [file 41598_2019_55981_MOESM2_ESM.zip]

Archive with 66 entries (64 files):
- midis/
- midis/alfie.mid
- midis/alfie_mtd-mean_man=-1.mid
- midis/alfie_mtd-mean_man=0.mid
- midis/alfie_mtd-mean_man=2.mid
- midis/basin.mid
- midis/basin_mtd-mean_man=-1.mid
- midis/basin_mtd-mean_man=0.mid
- midis/basin_mtd-mean_man=2.mid
- midis/bluemonk.mid
- midis/bluemonk_mtd-mean_man=-1.mid
- midis/bluemonk_mtd-mean_man=0.mid
- midis/bluemonk_mtd-mean_man=2.mid
- midis/doxy.mid
- midis/doxy_mtd-mean_man=-1.mid
- midis/doxy_mtd-mean_man=0.mid
- midis/doxy_mtd-mean_man=1.mid
- midis/doxy_mtd-mean_man=2.mid
- midis/four.mid
- midis/four_mtd-mean_man=-1.mid
- midis/four_mtd-mean_man=0.mid
- midis/four_mtd-mean_man=1.mid
- midis/four_mtd-mean_man=2.mid
- midis/getaround.mid
- midis/getaround_mtd-mean_man=-1.mid
- midis/getaround_mtd-mean_man=0.mid
- midis/getaround_mtd-mean_man=2.mid
- midis/jordu.mid
- midis/jordu_mtd-mean_man=-1.mid
- midis/jordu_mtd-mean_man=0.mid
- midis/jordu_mtd-mean_man=2.mid
- midis/mellow.mid
- midis/mellow_mtd-mean_man=-1.mid
- midis/mellow_mtd-mean_man=0.mid
- midis/mellow_mtd-mean_man=2.mid
- midis/nows.mid
- midis/nows_mtd-mean_man=-1.mid
- midis/nows_mtd-mean_man=0.mid
- midis/nows_mtd-mean_man=2.mid
- midis/papermoon.mid
- midis/papermoon_mtd-mean_man=-1.mid
- midis/papermoon_mtd-mean_man=0.mid
- midis/papermoon_mtd-mean_man=2.mid
- midis/raggy.mid
- midis/raggy_mtd-mean_man=-1.mid
- midis/raggy_mtd-mean_man=0.mid
- midis/raggy_mtd-mean_man=2.mid
- midis/serenade.mid
- midis/serenade_mtd-mean_man=-1.mid
- midis/serenade_mtd-mean_man=0.mid
- midis/serenade_mtd-mean_man=2.mid
- midis/sowhat.mid
- midis/sowhat_mtd-mean_man=-1.mid
- midis/sowhat_mtd-mean_man=0.mid
- midis/sowhat_mtd-mean_man=2.mid
- midis/test.mid
- midis/yardbird.mid
- midis/yardbird_mtd-mean_man=-1.mid
- midis/yardbird_mtd-mean_man=0.mid
- midis/yardbird_mtd-mean_man=2.mid
- rawdata/
- rawdata/data_project_387700_2017_11_29.xls
- rawdata/explanations_of_files.txt
- rawdata/swing.complete.txt
- rawdata/swing.valid.nocommas.csv
- rawdata/swing.valid.txt
