# Supplementary material for: Microtiming Deviations and Swing Feel in Jazz
Source: Sci Rep. 2019 Dec 27;9:19824. doi: 10.1038/s41598-019-55981-3 (PMC6934603; doi:10.1038/s41598-019-55981-3)
Supplement: Supplementary file 2 — Supporting Information 2 [file 41598_2019_55981_MOESM2_ESM.zip › rawdata/data_project_387700_2017_11_29.xls]

## Sheet: Export 1.1
lfdn	external_lfdn	tester	dispcode	lastpage	quality	duration	c_0001	c_0002	p_0001	muscat	sex	age	profact	concerts	priminstrument	gmsi_dpr	gmsi_instr	gmsi_primins	gmsi_mtheor	gmsi_lttrain	gmsi_mustr1	gmsi_mustr2	gmsi_pa1	gmsi_pa2	gmsi_pa3	gmsi_pa4	gmsi_pa7	gmsi_pa8	gmsi_pa9	gmsi_pa6	gmsi_pa5	v_9	v_489	v_490	v_488	v_10_fp5q	v_240	v_241	v_248	v_258	v_259	v_260	v_262	v_263	v_264	v_265	v_267	v_268	v_269
21	0	0	31	2284633	-77	700	1	12	5	5	2	27	1	40	Bass	-66	-66	-66	-66	-66	-77	-77	-77	-77	-77	-77	-77	-77	-77	-77	-77	0	3	4	3	0	3	4	3	0	2	4	3	0	1	4	2	0	2
22	0	0	32	2284633	-77	-1	4	15	5	6	2	50	5	70	klavier	-66	-66	-66	-66	-66	-77	-77	-77	-77	-77	-77	-77	-77	-77	-77	-77	1	1	3	1	-77	-77	-77	-77	-77	-77	-77	-77	-77	-77	-77	-77	-77	-77
23	0	0	31	2284633	-77	2035	3	12	5	4	1	25	1	30	E-Bass	4	1	2	1	4	1	2	6	7	6	6	2	2	6	7	5	0	3	4	2	-77	-77	-77	-77	-77	-77	-77	-77	-77	-77	-77	-77	-77	-77
24	0	0	22	2284573	-77	0	2	-77	5	-77	-77	-66	-66	-66	-66	-66	-66	-66	-66	-66	-77	-77	-77	-77	-77	-77	-77	-77	-77	-77	-77	-77	-77	-77	-77	-77	-77	-77	-77	-77	-77	-77	-77	-77	-77	-77	-77	-77	-77
26	0	0	31	2284576	-77	58	4	-77	5	1	1	30	-66	-66	-66	-66	-66	-66	-66	-66	-77	-77	-77	-77	-77	-77	-77	-77	-77	-77	-77	-77	-77	-77	-77	-77	-77	-77	-77	-77	-77	-77	-77	-77	-77	-77	-77	-77	-77
27	0	0	31	2284576	-77	22	1	-77	5	1	1	28	-66	-66	-66	-66	-66	-66	-66	-66	-77	-77	-77	-77	-77	-77	-77	-77	-77	-77	-77	-77	-77	-77	-77	-77	-77	-77	-77	-77	-77	-77	-77	-77	-77	-77	-77	-77	-77
28	0	0	31	2284633	-77	1246	2	12	5	4	2	21	1	10	Kontrabass	6	4	2	0	5	1	5	5	6	6	6	3	1	7	3	1	0	3	4	2	-77	-77	-77	-77	-77	-77	-77	-77	-77	-77	-77	-77	-77	-77
29	0	0	31	2284633	-77	2895	3	12	5	6	2	26	4	40	Saxofon	-66	-66	-66	-66	-66	-77	-77	-77	-77	-77	-77	-77	-77	-77	-77	-77	1	1	3	1	-77	-77	-77	-77	-77	-77	-77	-77	-77	-77	-77	-77	-77	-77
30	0	0	31	2284633	-77	867	4	12	5	3	2	28	1	7	E-Bass	11	2	3	1	4	5	3	5	6	7	5	2	1	7	6	3	1	3	4	2	-77	-77	-77	-77	-77	-77	-77	-77	-77	-77	-77	-77	-77	-77
31	0	0	22	2284574	-77	969	2	-77	1	6	3	-99	-66	-66	-66	-66	-66	-66	-66	-66	-77	-77	-77	-77	-77	-77	-77	-77	-77	-77	-77	-77	-77	-77	-77	-77	-77	-77	-77	-77	-77	-77	-77	-77	-77	-77	-77	-77	-77
34	0	0	22	2284573	-77	0	1	-77	5	-77	-77	-66	-66	-66	-66	-66	-66	-66	-66	-66	-77	-77	-77	-77	-77	-77	-77	-77	-77	-77	-77	-77	-77	-77	-77	-77	-77	-77	-77	-77	-77	-77	-77	-77	-77	-77	-77	-77	-77
35	0	0	31	2284633	-77	1040	3	12	5	5	1	27	2	90	Gesang	-66	-66	-66	-66	-66	-77	-77	-77	-77	-77	-77	-77	-77	-77	-77	-77	1	2	3	2	-77	-77	-77	-77	-77	-77	-77	-77	-77	-77	-77	-77	-77	-77
36	0	0	31	2284633	-77	1659	4	12	1	6	2	34	4	50	Guitar	-66	-66	-66	-66	-66	-77	-77	-77	-77	-77	-77	-77	-77	-77	-77	-77	0	2	4	1	-77	-77	-77	-77	-77	-77	-77	-77	-77	-77	-77	-77	-77	-77
37	0	0	22	2378323	-77	299	2	2	1	5	2	56	0	0	Piano	-66	-66	-66	-66	-66	-77	-77	-77	-77	-77	-77	-77	-77	-77	-77	-77	1	2	3	2	-77	-77	-77	-77	-77	-77	-77	-77	-77	-77	-77	-77	-77	-77
39	0	0	22	2284573	-77	0	3	-77	1	-77	-77	-66	-66	-66	-66	-66	-66	-66	-66	-66	-77	-77	-77	-77	-77	-77	-77	-77	-77	-77	-77	-77	-77	-77	-77	-77	-77	-77	-77	-77	-77	-77	-77	-77	-77	-77	-77	-77	-77
40	0	0	31	2284633	-77	1248	1	12	5	4	2	30	2	5	Gitarre	18	3	7	3	13	1	2	6	7	7	6	2	2	5	5	2	1	1	3	2	1	3	3	2	0	3	4	3	1	4	4	4	1	2
41	0	0	22	2284572	-77	10	1	-77	1	-77	-77	-66	-66	-66	-66	-66	-66	-66	-66	-66	-77	-77	-77	-77	-77	-77	-77	-77	-77	-77	-77	-77	-77	-77	-77	-77	-77	-77	-77	-77	-77	-77	-77	-77	-77	-77	-77	-77	-77
42	0	0	31	2284633	-77	1361	3	12	5	5	2	35	1	5	Drumset	-66	-66	-66	-66	-66	-77	-77	-77	-77	-77	-77	-77	-77	-77	-77	-77	1	2	3	2	-77	-77	-77	-77	-77	-77	-77	-77	-77	-77	-77	-77	-77	-77
43	0	0	31	2284633	-77	1163	4	12	5	6	2	41	1	50	E-Bass und Kontrabass	-66	-66	-66	-66	-66	-77	-77	-77	-77	-77	-77	-77	-77	-77	-77	-77	1	4	4	3	-77	-77	-77	-77	-77	-77	-77	-77	-77	-77	-77	-77	-77	-77
44	0	0	22	2284582	-77	184	2	0	5	6	2	19	4	30	Schlagzeug	-66	-66	-66	-66	-66	-77	-77	-77	-77	-77	-77	-77	-77	-77	-77	-77	-77	-77	-77	-77	-77	-77	-77	-77	-77	-77	-77	-77	-77	-77	-77	-77	-77	-77
45	0	0	31	2284633	-77	1232	4	12	5	3	1	27	0	2	Geige	13	2	3	3	13	1	6	6	3	6	7	5	1	6	3	2	0	4	4	2	-77	-77	-77	-77	-77	-77	-77	-77	-77	-77	-77	-77	-77	-77
46	0	0	22	2284586	-77	369	1	5	5	6	2	39	4	115	Kontrabass	-66	-66	-66	-66	-66	-77	-77	-77	-77	-77	-77	-77	-77	-77	-77	-77	0	3	3	2	-77	-77	-77	-77	0	4	3	3	0	4	3	2	-77	-77
47	0	0	32	2284633	-77	-1	2	12	5	3	1	33	0	0	Klavier	17	3	3	4	15	1	1	7	7	7	7	1	1	7	7	1	1	3	4	3	-77	-77	-77	-77	-77	-77	-77	-77	-77	-77	-77	-77	-77	-77
48	0	0	31	2284633	-77	1207	3	12	5	5	1	27	1	5	Gesang	-66	-66	-66	-66	-66	-77	-77	-77	-77	-77	-77	-77	-77	-77	-77	-77	1	3	3	2	-77	-77	-77	-77	-77	-77	-77	-77	-77	-77	-77	-77	-77	-77
49	0	0	22	2378328	-77	352	2	4	5	3	2	29	1	5	-99	3	4	9	3	3	1	4	6	6	6	6	4	2	7	7	3	1	2	4	1	-77	-77	-77	-77	-77	-77	-77	-77	-77	-77	-77	-77	-77	-77
51	0	0	31	2284576	-77	133	1	-77	1	1	2	27	-66	-66	-66	-66	-66	-66	-66	-66	-77	-77	-77	-77	-77	-77	-77	-77	-77	-77	-77	-77	-77	-77	-77	-77	-77	-77	-77	-77	-77	-77	-77	-77	-77	-77	-77	-77	-77
52	0	0	31	2284633	-77	1499	1	12	5	4	2	21	1	1	Klavier	12	3	2	3	12	1	4	5	6	7	6	2	2	5	6	1	1	2	3	3	0	3	2	4	0	2	1	1	1	3	3	2	1	2
53	0	0	22	2284579	-77	728	4	-77	5	3	2	26	0	1	Gitarre	-66	-66	-66	-66	-66	-77	-77	-77	-77	-77	-77	-77	-77	-77	-77	-77	-77	-77	-77	-77	-77	-77	-77	-77	-77	-77	-77	-77	-77	-77	-77	-77	-77	-77
54	0	0	22	2284631	-77	581	3	12	5	6	2	27	4	20	piano	-66	-66	-66	-66	-66	-77	-77	-77	-77	-77	-77	-77	-77	-77	-77	-77	0	3	4	3	-77	-77	-77	-77	-77	-77	-77	-77	-77	-77	-77	-77	-77	-77
55	0	0	22	2284573	-77	0	2	-77	5	-77	-77	-66	-66	-66	-66	-66	-66	-66	-66	-66	-77	-77	-77	-77	-77	-77	-77	-77	-77	-77	-77	-77	-77	-77	-77	-77	-77	-77	-77	-77	-77	-77	-77	-77	-77	-77	-77	-77	-77
56	0	0	22	2284632	-77	676	4	13	5	4	2	1	0	4	Kontrabass	14	4	1	1	10	1	6	6	6	7	7	2	1	5	6	1	0	1	4	2	-77	-77	-77	-77	-77	-77	-77	-77	-77	-77	-77	-77	-77	-77
57	0	0	22	2284579	-77	52	1	-77	5	6	1	24	1	10	Gesang	-66	-66	-66	-66	-66	-77	-77	-77	-77	-77	-77	-77	-77	-77	-77	-77	-77	-77	-77	-77	-77	-77	-77	-77	-77	-77	-77	-77	-77	-77	-77	-77	-77	-77
58	0	0	22	2284582	-77	153	3	0	5	5	1	35	1	30	Gesang	-66	-66	-66	-66	-66	-77	-77	-77	-77	-77	-77	-77	-77	-77	-77	-77	-77	-77	-77	-77	-77	-77	-77	-77	-77	-77	-77	-77	-77	-77	-77	-77	-77	-77
59	0	0	31	2284576	-77	159	4	-77	5	1	2	47	-66	-66	-66	-66	-66	-66	-66	-66	-77	-77	-77	-77	-77	-77	-77	-77	-77	-77	-77	-77	-77	-77	-77	-77	-77	-77	-77	-77	-77	-77	-77	-77	-77	-77	-77	-77	-77
60	0	0	22	2378328	-77	272	2	3	5	4	2	30	1	0	Gitarre	10	2	4	2	5	1	7	7	7	7	7	1	1	7	7	1	1	3	3	2	-77	-77	-77	-77	-77	-77	-77	-77	-77	-77	-77	-77	-77	-77
61	0	0	31	2284633	-77	1349	3	12	5	3	2	37	1	4	Gesang	15	2	1	3	15	5	3	7	6	6	6	1	2	7	6	1	1	4	4	4	-77	-77	-77	-77	-77	-77	-77	-77	-77	-77	-77	-77	-77	-77
62	0	0	31	2284633	-77	1138	3	12	5	3	2	26	1	100	drumset	7	5	4	2	15	1	2	5	7	7	7	1	2	5	5	3	1	2	4	2	-77	-77	-77	-77	-77	-77	-77	-77	-77	-77	-77	-77	-77	-77
63	0	0	31	2284633	-77	1559	1	12	5	3	1	20	1	0	Klavier	4	3	1	2,5	8,5	1	5	6	5	6	5	3	1	7	5	1	1	4	4	4	1	3	4	3	1	2	2	2	1	4	4	4	1	3
64	0	0	31	2284576	-77	86	2	-77	5	1	2	64	-66	-66	-66	-66	-66	-66	-66	-66	-77	-77	-77	-77	-77	-77	-77	-77	-77	-77	-77	-77	-77	-77	-77	-77	-77	-77	-77	-77	-77	-77	-77	-77	-77	-77	-77	-77	-77
66	0	0	31	2284633	-77	1716	4	12	5	3	2	20	6	30	Dirigieren	15	4	4	5	15	1	1	7	7	7	7	1	1	7	7	1	1	1	4	2	-77	-77	-77	-77	-77	-77	-77	-77	-77	-77	-77	-77	-77	-77
67	0	0	31	2284633	-77	1254	1	12	5	3	1	24	1	0	Gitarre	15	3	2	7	7	1	2	6	7	7	7	1	1	7	6	1	1	3	4	3	1	2	3	3	1	2	3	2	1	3	3	3	1	1
68	0	0	22	2378347	-77	426	3	3	1	3	1	32	0	0	Flute	4	3	3	6	6	3	5	7	7	4	6	5	7	1	1	2	0	3	3	3	-77	-77	-77	-77	-77	-77	-77	-77	-77	-77	-77	-77	-77	-77
69	0	0	22	2284632	-77	1269	2	12	5	4	1	29	1	14	Klavier	20	6	2	7	23	1	3	7	7	7	7	1	1	7	7	1	0	4	4	4	-77	-77	-77	-77	-77	-77	-77	-77	-77	-77	-77	-77	-77	-77
70	0	0	31	2284633	-77	1402	4	13	5	5	2	26	3	40	trompete	-66	-66	-66	-66	-66	-77	-77	-77	-77	-77	-77	-77	-77	-77	-77	-77	0	3	4	2	-77	-77	-77	-77	-77	-77	-77	-77	-77	-77	-77	-77	-77	-77
71	0	0	22	2284573	-77	0	3	-77	5	-77	-77	-66	-66	-66	-66	-66	-66	-66	-66	-66	-77	-77	-77	-77	-77	-77	-77	-77	-77	-77	-77	-77	-77	-77	-77	-77	-77	-77	-77	-77	-77	-77	-77	-77	-77	-77	-77	-77	-77
72	0	0	31	2284633	-77	1677	4	12	5	3	2	35	0	6	Viola	7	5	2	2	15	1	3	7	7	6	7	1	2	6	6	2	1	3	4	3	-77	-77	-77	-77	-77	-77	-77	-77	-77	-77	-77	-77	-77	-77
73	0	0	31	2284633	-77	1552	2	12	5	3	2	36	2	45	Stimme	10	3	6	4	14	1	1	6	6	6	5	3	2	5	7	1	0	3	4	3	-77	-77	-77	-77	-77	-77	-77	-77	-77	-77	-77	-77	-77	-77
74	0	0	31	2284633	-77	1812	1	12	5	6	2	34	3	10	Trompete	-66	-66	-66	-66	-66	-77	-77	-77	-77	-77	-77	-77	-77	-77	-77	-77	1	1	4	1	0	3	4	2	0	1	4	1	0	3	4	3	0	1
75	0	0	22	2284574	-77	23	4	-77	5	-77	-77	-66	-66	-66	-66	-66	-66	-66	-66	-66	-77	-77	-77	-77	-77	-77	-77	-77	-77	-77	-77	-77	-77	-77	-77	-77	-77	-77	-77	-77	-77	-77	-77	-77	-77	-77	-77	-77	-77
76	0	0	31	2284633	-77	747	4	12	5	5	2	29	1	25	Saxophon	-66	-66	-66	-66	-66	-77	-77	-77	-77	-77	-77	-77	-77	-77	-77	-77	1	2	3	2	-77	-77	-77	-77	-77	-77	-77	-77	-77	-77	-77	-77	-77	-77
77	0	0	31	2284633	-77	1770	3	12	5	3	2	50	2	12	-99	30	3	6	8	12	1	1	7	7	7	7	1	1	7	6	1	1	1	4	2	-77	-77	-77	-77	-77	-77	-77	-77	-77	-77	-77	-77	-77	-77
78	0	0	31	2284633	-77	1914	1	12	5	3	1	40	0	6	Gesang	10	3	1	0	12	1	3	7	6	7	6	1	2	6	7	1	1	3	4	4	1	4	4	3	1	2	3	3	1	2	3	1	1	1
80	0	0	31	2284576	-77	49	2	-77	5	1	1	20	-66	-66	-66	-66	-66	-66	-66	-66	-77	-77	-77	-77	-77	-77	-77	-77	-77	-77	-77	-77	-77	-77	-77	-77	-77	-77	-77	-77	-77	-77	-77	-77	-77	-77	-77	-77	-77
81	0	0	31	2284633	-77	1708	1	12	5	4	2	32	1	0	Querflöte	7	2	3	4	4	1	4	6	6	5	5	6	2	7	7	2	1	3	3	3	1	4	4	4	1	4	4	4	1	4	4	4	1	4
82	0	0	22	2284632	-77	1311	3	12	5	6	2	28	2	30	Trompete	-66	-66	-66	-66	-66	-77	-77	-77	-77	-77	-77	-77	-77	-77	-77	-77	1	3	3	3	-77	-77	-77	-77	-77	-77	-77	-77	-77	-77	-77	-77	-77	-77
83	0	0	22	2284582	-77	281	2	0	5	4	1	25	1	15	Klavier	14	5	2	12	14	1	5	7	7	7	7	2	2	6	7	7	-77	-77	-77	-77	-77	-77	-77	-77	-77	-77	-77	-77	-77	-77	-77	-77	-77	-77
84	0	0	22	2284632	-77	1276	4	12	5	3	1	28	0	0	Violine	10	3	3	1	10	2	2	5	7	7	7	1	2	5	5	1	0	2	4	2	-77	-77	-77	-77	-77	-77	-77	-77	-77	-77	-77	-77	-77	-77
85	0	0	22	2284573	-77	0	3	-77	5	-77	-77	-66	-66	-66	-66	-66	-66	-66	-66	-66	-77	-77	-77	-77	-77	-77	-77	-77	-77	-77	-77	-77	-77	-77	-77	-77	-77	-77	-77	-77	-77	-77	-77	-77	-77	-77	-77	-77	-77
86	0	0	31	2284633	-77	440	1	12	5	6	2	33	0	25	klavier, elektronik	-66	-66	-66	-66	-66	-77	-77	-77	-77	-77	-77	-77	-77	-77	-77	-77	0	1	4	1	0	1	4	1	0	1	4	1	0	1	4	1	0	1
87	0	0	22	2378329	-77	928	2	10	1	5	1	72	3	3	trombone	-66	-66	-66	-66	-66	-77	-77	-77	-77	-77	-77	-77	-77	-77	-77	-77	1	1	2	1	-77	-77	-77	-77	-77	-77	-77	-77	-77	-77	-77	-77	-77	-77
88	0	0	31	2284633	-77	1235	4	12	5	4	1	25	1	15	Klavier	14	5	2	14	14	1	2	6	7	7	7	2	1	6	7	1	1	2	3	3	-77	-77	-77	-77	-77	-77	-77	-77	-77	-77	-77	-77	-77	-77
89	0	0	31	2284633	-77	1555	1	12	5	4	2	39	1	4	Gesang	8	3	1	0	10	1	2	6	6	6	5	3	2	6	6	2	1	2	4	3	1	3	4	3	0	1	3	2	1	3	4	4	1	2
90	0	0	31	2284633	-77	1843	3	12	5	5	2	46	2	25	Saxofon	-66	-66	-66	-66	-66	-77	-77	-77	-77	-77	-77	-77	-77	-77	-77	-77	1	3	4	1	-77	-77	-77	-77	-77	-77	-77	-77	-77	-77	-77	-77	-77	-77
91	0	0	31	2284633	-77	1410	2	12	5	6	2	39	1	70	Schlagzeug	-66	-66	-66	-66	-66	-77	-77	-77	-77	-77	-77	-77	-77	-77	-77	-77	1	1	2	1	-77	-77	-77	-77	-77	-77	-77	-77	-77	-77	-77	-77	-77	-77
92	0	0	22	2284579	-77	53	3	-77	5	3	2	23	1	5	Klavier	-66	-66	-66	-66	-66	-77	-77	-77	-77	-77	-77	-77	-77	-77	-77	-77	-77	-77	-77	-77	-77	-77	-77	-77	-77	-77	-77	-77	-77	-77	-77	-77	-77	-77
93	0	0	31	2284633	-77	1235	1	12	5	5	2	31	2	40	Gitarre	-66	-66	-66	-66	-66	-77	-77	-77	-77	-77	-77	-77	-77	-77	-77	-77	1	4	4	1	0	3	4	3	0	2	4	1	0	2	4	3	1	3
94	0	0	22	2284579	-77	38	2	-77	5	4	2	26	3	18	Gitarre	-66	-66	-66	-66	-66	-77	-77	-77	-77	-77	-77	-77	-77	-77	-77	-77	-77	-77	-77	-77	-77	-77	-77	-77	-77	-77	-77	-77	-77	-77	-77	-77	-77	-77
95	0	0	31	2284576	-77	79	4	-77	5	1	2	89	-66	-66	-66	-66	-66	-66	-66	-66	-77	-77	-77	-77	-77	-77	-77	-77	-77	-77	-77	-77	-77	-77	-77	-77	-77	-77	-77	-77	-77	-77	-77	-77	-77	-77	-77	-77	-77
97	0	0	31	2284633	-77	1453	4	12	5	5	2	25	1	45	Saxophon	-66	-66	-66	-66	-66	-77	-77	-77	-77	-77	-77	-77	-77	-77	-77	-77	0	2	3	2	-77	-77	-77	-77	-77	-77	-77	-77	-77	-77	-77	-77	-77	-77
98	0	0	22	2378313	-77	249	1	4	5	5	2	19	5	25	Gitarre	-66	-66	-66	-66	-66	-77	-77	-77	-77	-77	-77	-77	-77	-77	-77	-77	0	3	2	2	-77	-77	-77	-77	-77	-77	-77	-77	-77	-77	-77	-77	-77	-77
99	0	0	22	2284582	-77	68	3	0	5	6	2	23	3	90	Saxophon	-66	-66	-66	-66	-66	-77	-77	-77	-77	-77	-77	-77	-77	-77	-77	-77	-77	-77	-77	-77	-77	-77	-77	-77	-77	-77	-77	-77	-77	-77	-77	-77	-77	-77
100	0	0	22	2284579	-77	93	2	-77	5	3	2	26	0	20	Schlagzeug	-99	-99	-99	0	15	1	1	-77	-77	-77	-77	-77	-77	-77	-77	-77	-77	-77	-77	-77	-77	-77	-77	-77	-77	-77	-77	-77	-77	-77	-77	-77	-77	-77
101	0	0	22	2284579	-77	193	3	-77	5	4	2	69	1	5	Dirigent, Piano	-66	-66	-66	-66	-66	-77	-77	-77	-77	-77	-77	-77	-77	-77	-77	-77	-77	-77	-77	-77	-77	-77	-77	-77	-77	-77	-77	-77	-77	-77	-77	-77	-77	-77
104	0	0	22	2378310	-77	587	1	5	5	5	2	29	3	50	Schlagzeug	-66	-66	-66	-66	-66	-77	-77	-77	-77	-77	-77	-77	-77	-77	-77	-77	1	2	4	2	1	3	3	3	1	3	3	3	1	3	3	3	-77	-77
105	0	0	22	2284582	-77	96	4	0	5	5	2	25	2	23	Trompete	-66	-66	-66	-66	-66	-77	-77	-77	-77	-77	-77	-77	-77	-77	-77	-77	-77	-77	-77	-77	-77	-77	-77	-77	-77	-77	-77	-77	-77	-77	-77	-77	-77	-77
106	0	0	32	2284633	-77	-1	2	12	5	6	2	26	1	10	Kontrabass	2	3	6	5	10	4	4	5	6	7	5	3	1	6	7	5	0	1	4	1	-77	-77	-77	-77	-77	-77	-77	-77	-77	-77	-77	-77	-77	-77
107	0	0	31	2284633	-77	1370	1	12	5	6	1	28	2	70	Stimme	-66	-66	-66	-66	-66	-77	-77	-77	-77	-77	-77	-77	-77	-77	-77	-77	1	3	4	2	1	3	3	2	0	2	2	1	1	2	3	2	1	3
108	0	0	31	2284633	-77	1129	2	12	1	2	2	70	0	0	-99	0	0	00	0	0	5	7	7	4	7	7	6	7	1	4	1	1	4	3	2	-77	-77	-77	-77	-77	-77	-77	-77	-77	-77	-77	-77	-77	-77
109	0	0	22	2284573	-77	0	3	-77	5	-77	-77	-66	-66	-66	-66	-66	-66	-66	-66	-66	-77	-77	-77	-77	-77	-77	-77	-77	-77	-77	-77	-77	-77	-77	-77	-77	-77	-77	-77	-77	-77	-77	-77	-77	-77	-77	-77	-77	-77
110	0	0	31	2284633	-77	756	4	12	5	3	2	30	1	25	Posaune	15	4	3	4	15	1	1	6	7	7	6	3	1	6	5	1	0	3	2	2	-77	-77	-77	-77	-77	-77	-77	-77	-77	-77	-77	-77	-77	-77
111	0	0	22	2284632	-77	941	3	12	5	3	1	25	1	18	Gesang	18	4	4	5	17	1	1	6	6	6	7	1	1	7	5	1	1	3	3	4	-77	-77	-77	-77	-77	-77	-77	-77	-77	-77	-77	-77	-77	-77
112	0	0	31	2284633	-77	690	1	12	5	3	1	27	0	1	Klarinette	2	1	1	1	7	4	3	6	4	4	5	4	5	5	5	6	0	3	3	4	1	3	3	3	0	2	2	2	0	3	3	2	0	2
113	0	0	31	2284633	-77	635	4	12	5	3	2	35	1	15	Waldhorn	22	3	2	8	22	1	1	6	6	7	6	1	2	6	6	3	0	1	4	3	-77	-77	-77	-77	-77	-77	-77	-77	-77	-77	-77	-77	-77	-77
114	0	0	22	2284581	-77	353	2	0	5	3	1	28	0	2	Klarimette	21	2	2	1	12	1	2	6	4	7	6	2	2	6	4	2	-77	-77	-77	-77	-77	-77	-77	-77	-77	-77	-77	-77	-77	-77	-77	-77	-77	-77
116	0	0	22	2378316	-77	-1	1	7	5	3	1	32	1	20	Klavier	16	5	3	3	16	1	2	2	3	7	2	2	2	6	2	1	1	2	3	3	1	1	2	3	0	2	2	2	0	2	4	4	0	2
117	0	0	22	2378351	-77	1212	4	1	5	3	2	53	1	28	Bass	32	3	5	0	4	1	1	7	7	7	7	1	1	7	7	1	1	2	3	2	-77	-77	-77	-77	-77	-77	-77	-77	-77	-77	-77	-77	-77	-77
118	0	0	22	2284573	-77	0	4	-77	5	-77	-77	-66	-66	-66	-66	-66	-66	-66	-66	-66	-77	-77	-77	-77	-77	-77	-77	-77	-77	-77	-77	-77	-77	-77	-77	-77	-77	-77	-77	-77	-77	-77	-77	-77	-77	-77	-77	-77	-77
119	0	0	22	2284572	-77	98	2	-77	1	-77	-77	-66	-66	-66	-66	-66	-66	-66	-66	-66	-77	-77	-77	-77	-77	-77	-77	-77	-77	-77	-77	-77	-77	-77	-77	-77	-77	-77	-77	-77	-77	-77	-77	-77	-77	-77	-77	-77	-77
120	0	0	31	2284633	-77	1576	3	12	5	3	1	23	1	25	Klavier	17	3	3	17	17	1	1	7	4	7	7	4	1	3	4	7	1	4	4	3	-77	-77	-77	-77	-77	-77	-77	-77	-77	-77	-77	-77	-77	-77
121	0	0	22	2284579	-77	53	1	-77	5	3	2	31	0	5	Schlagzeug	-66	-66	-66	-66	-66	-77	-77	-77	-77	-77	-77	-77	-77	-77	-77	-77	-77	-77	-77	-77	-77	-77	-77	-77	-77	-77	-77	-77	-77	-77	-77	-77	-77	-77
122	0	0	22	2378339	-77	439	3	3	5	3	2	38	2	30	Gitarre	20	2	5	2	4	3	1	5	5	6	5	2	2	5	5	3	1	2	3	3	-77	-77	-77	-77	-77	-77	-77	-77	-77	-77	-77	-77	-77	-77
123	0	0	22	2284574	-77	33	2	-77	5	0	0	-99	-66	-66	-66	-66	-66	-66	-66	-66	-77	-77	-77	-77	-77	-77	-77	-77	-77	-77	-77	-77	-77	-77	-77	-77	-77	-77	-77	-77	-77	-77	-77	-77	-77	-77	-77	-77	-77
124	0	0	22	2284573	-77	55	2	-77	5	-77	-77	-66	-66	-66	-66	-66	-66	-66	-66	-66	-77	-77	-77	-77	-77	-77	-77	-77	-77	-77	-77	-77	-77	-77	-77	-77	-77	-77	-77	-77	-77	-77	-77	-77	-77	-77	-77	-77	-77
126	0	0	31	2284633	-77	1168	3	13	5	3	2	36	0	40	Trompete	10	6	1	2	8	1	4	6	7	7	6	2	2	7	4	1	1	4	3	3	-77	-77	-77	-77	-77	-77	-77	-77	-77	-77	-77	-77	-77	-77
127	0	0	22	2284632	-77	754	1	12	5	4	1	23	1	1	Saxophon	8	1	1	0	8	1	5	7	7	5	7	2	2	5	6	1	0	1	4	3	0	3	2	2	0	2	2	1	0	3	3	3	0	1
128	0	0	22	2284632	-77	-1	4	13	5	3	2	41	1	20	Bass	1	3	1	1	1	1	3	7	7	7	7	1	1	7	7	1	0	4	4	4	-77	-77	-77	-77	-77	-77	-77	-77	-77	-77	-77	-77	-77	-77
129	0	0	31	2284633	-77	1285	3	12	5	3	2	39	1	15	Saxophon	15	9	4	1	4	1	1	7	6	6	6	5	5	3	4	3	1	4	4	4	-77	-77	-77	-77	-77	-77	-77	-77	-77	-77	-77	-77	-77	-77
131	0	0	31	2284633	-77	1861	4	12	5	3	1	55	1	1	Querflöte	10	2	1	0	1	1	4	7	7	7	6	2	1	7	6	1	1	4	3	3	-77	-77	-77	-77	-77	-77	-77	-77	-77	-77	-77	-77	-77	-77
132	0	0	31	2284633	-77	1127	1	13	5	3	1	43	1	3	Gesang	15	4	2	0	20	2	2	6	7	7	7	1	1	7	7	1	0	4	4	4	1	4	4	4	0	2	3	2	1	3	3	3	0	2
133	0	0	22	2378324	-77	-1	2	4	5	4	2	23	0	50	Schlagzeug	1810	3	4	0	10	1	1	7	7	7	7	1	2	4	5	1	1	2	3	3	-77	-77	-77	-77	-77	-77	-77	-77	-77	-77	-77	-77	-77	-77
134	0	0	31	2284633	-77	1842	4	12	5	5	2	24	2	40	Piano	-66	-66	-66	-66	-66	-77	-77	-77	-77	-77	-77	-77	-77	-77	-77	-77	1	2	4	2	-77	-77	-77	-77	-77	-77	-77	-77	-77	-77	-77	-77	-77	-77
135	0	0	31	2284633	-77	2626	2	12	5	3	3	65	1	2	Klarinette und Saxophon	-	2	1	-	1	3	3	5	5	5	5	4	2	5	5	2	1	3	3	3	-77	-77	-77	-77	-77	-77	-77	-77	-77	-77	-77	-77	-77	-77
136	0	0	22	2378338	-77	263	3	2	5	3	2	22	2	4	Tuba	10	3	4	10	10	3	4	7	1	7	7	6	3	7	7	4	0	3	3	2	-77	-77	-77	-77	-77	-77	-77	-77	-77	-77	-77	-77	-77	-77
137	0	0	22	2284586	-77	362	1	1	5	3	2	33	1	30	Gitarre	20	1	2	5	15	1	1	6	5	6	6	2	4	4	5	3	1	3	4	3	-77	-77	-77	-77	-77	-77	-77	-77	-77	-77	-77	-77	-77	-77
138	0	0	22	2378329	-77	639	2	7	5	3	2	37	1	20	Posaune	27	5	1	0	0	7	2	7	6	7	7	2	1	7	5	1	1	3	3	3	-77	-77	-77	-77	-77	-77	-77	-77	-77	-77	-77	-77	-77	-77
142	0	0	31	2284633	-77	606	1	13	5	3	2	27	1	5	Schlagzeug	0,25	3	2	2	15	1	1	7	7	7	7	1	4	3	7	3	0	1	4	1	0	1	4	2	0	1	4	2	0	1	4	2	0	1
143	0	0	31	2284633	-77	533	4	12	5	3	2	22	1	50	Gitarre	1	6	4	6	10	1	1	7	7	7	7	1	1	1	7	1	0	4	4	3	-77	-77	-77	-77	-77	-77	-77	-77	-77	-77	-77	-77	-77	-77
144	0	0	31	2284633	-77	1678	3	12	5	6	2	24	3	60	Gitarre	-66	-66	-66	-66	-66	-77	-77	-77	-77	-77	-77	-77	-77	-77	-77	-77	1	2	4	2	-77	-77	-77	-77	-77	-77	-77	-77	-77	-77	-77	-77	-77	-77
145	0	0	22	2284573	-77	0	2	-77	5	-77	-77	-66	-66	-66	-66	-66	-66	-66	-66	-66	-77	-77	-77	-77	-77	-77	-77	-77	-77	-77	-77	-77	-77	-77	-77	-77	-77	-77	-77	-77	-77	-77	-77	-77	-77	-77	-77	-77	-77
146	0	0	22	2284574	-77	53	1	-77	5	0	0	-99	-66	-66	-66	-66	-66	-66	-66	-66	-77	-77	-77	-77	-77	-77	-77	-77	-77	-77	-77	-77	-77	-77	-77	-77	-77	-77	-77	-77	-77	-77	-77	-77	-77	-77	-77	-77	-77
147	0	0	22	2284573	-77	0	4	-77	5	-77	-77	-66	-66	-66	-66	-66	-66	-66	-66	-66	-77	-77	-77	-77	-77	-77	-77	-77	-77	-77	-77	-77	-77	-77	-77	-77	-77	-77	-77	-77	-77	-77	-77	-77	-77	-77	-77	-77	-77
148	0	0	22	2284573	-77	0	3	-77	5	-77	-77	-66	-66	-66	-66	-66	-66	-66	-66	-66	-77	-77	-77	-77	-77	-77	-77	-77	-77	-77	-77	-77	-77	-77	-77	-77	-77	-77	-77	-77	-77	-77	-77	-77	-77	-77	-77	-77	-77
149	0	0	31	2284633	-77	2175	4	12	5	4	2	33	0	1	Bass	20	5	0,5	3	15	1	2	5	7	7	6	2	1	7	7	2	1	2	4	2	-77	-77	-77	-77	-77	-77	-77	-77	-77	-77	-77	-77	-77	-77
150	0	0	31	2284633	-77	1509	1	12	5	2	1	30	0	0	Akkordeon	6	drei	2	3	14	2	3	3	6	6	5	5	2	6	6	6	1	2	4	2	1	4	3	4	1	2	3	3	1	2	3	3	1	1
152	0	0	22	2284573	-77	0	3	-77	5	-77	-77	-66	-66	-66	-66	-66	-66	-66	-66	-66	-77	-77	-77	-77	-77	-77	-77	-77	-77	-77	-77	-77	-77	-77	-77	-77	-77	-77	-77	-77	-77	-77	-77	-77	-77	-77	-77	-77	-77
153	0	0	22	2284573	-77	0	2	-77	5	-77	-77	-66	-66	-66	-66	-66	-66	-66	-66	-66	-77	-77	-77	-77	-77	-77	-77	-77	-77	-77	-77	-77	-77	-77	-77	-77	-77	-77	-77	-77	-77	-77	-77	-77	-77	-77	-77	-77	-77
154	0	0	22	2284572	-77	6	2	-77	1	-77	-77	-66	-66	-66	-66	-66	-66	-66	-66	-66	-77	-77	-77	-77	-77	-77	-77	-77	-77	-77	-77	-77	-77	-77	-77	-77	-77	-77	-77	-77	-77	-77	-77	-77	-77	-77	-77	-77	-77
155	0	0	22	2284574	-77	24	3	-77	1	-77	-77	-66	-66	-66	-66	-66	-66	-66	-66	-66	-77	-77	-77	-77	-77	-77	-77	-77	-77	-77	-77	-77	-77	-77	-77	-77	-77	-77	-77	-77	-77	-77	-77	-77	-77	-77	-77	-77	-77
156	0	0	31	2284633	-77	487	1	12	1	6	2	51	3	100	drums	-66	-66	-66	-66	-66	-77	-77	-77	-77	-77	-77	-77	-77	-77	-77	-77	0	1	0	1	0	2	2	2	0	2	3	2	0	2	2	2	0	1
157	0	0	22	2284578	-77	149	4	-77	1	6	2	70	-66	-66	-66	-66	-66	-66	-66	-66	-77	-77	-77	-77	-77	-77	-77	-77	-77	-77	-77	-77	-77	-77	-77	-77	-77	-77	-77	-77	-77	-77	-77	-77	-77	-77	-77	-77	-77
158	0	0	31	2284633	-77	2372	3	12	1	6	2	46	2	100	percussion	-66	-66	-66	-66	-66	-77	-77	-77	-77	-77	-77	-77	-77	-77	-77	-77	1	1	2	1	-77	-77	-77	-77	-77	-77	-77	-77	-77	-77	-77	-77	-77	-77
160	0	0	31	2284633	-77	1353	4	12	5	5	2	54	1	22	klavier	-66	-66	-66	-66	-66	-77	-77	-77	-77	-77	-77	-77	-77	-77	-77	-77	0	4	4	3	-77	-77	-77	-77	-77	-77	-77	-77	-77	-77	-77	-77	-77	-77
161	0	0	22	2378323	-77	196	2	4	5	6	2	32	3	80	drums	-66	-66	-66	-66	-66	-77	-77	-77	-77	-77	-77	-77	-77	-77	-77	-77	0	1	3	1	-77	-77	-77	-77	-77	-77	-77	-77	-77	-77	-77	-77	-77	-77
162	0	0	22	2284574	-77	8	1	-77	1	-77	-77	-66	-66	-66	-66	-66	-66	-66	-66	-66	-77	-77	-77	-77	-77	-77	-77	-77	-77	-77	-77	-77	-77	-77	-77	-77	-77	-77	-77	-77	-77	-77	-77	-77	-77	-77	-77	-77	-77
163	0	0	22	2284632	-77	671	1	12	1	5	2	19	2	70	Bari Sax	-66	-66	-66	-66	-66	-77	-77	-77	-77	-77	-77	-77	-77	-77	-77	-77	0	1	2	1	1	4	3	3	0	3	4	3	0	3	2	4	0	2
164	0	0	31	2284633	-77	821	4	12	1	6	2	20	2	1	Trumpet	4	2	3	3	4	1	1	7	7	7	7	7	7	1	1	1	0	3	4	4	-77	-77	-77	-77	-77	-77	-77	-77	-77	-77	-77	-77	-77	-77
165	0	0	22	2284573	-77	0	2	-77	1	-77	-77	-66	-66	-66	-66	-66	-66	-66	-66	-66	-77	-77	-77	-77	-77	-77	-77	-77	-77	-77	-77	-77	-77	-77	-77	-77	-77	-77	-77	-77	-77	-77	-77	-77	-77	-77	-77	-77	-77
166	0	0	31	2284633	-77	1253	3	12	1	4	2	26	4	25	Trumpet	8	3	4	12	8	1	1	7	7	7	7	5	7	2	1	1	1	1	3	2	-77	-77	-77	-77	-77	-77	-77	-77	-77	-77	-77	-77	-77	-77
167	0	0	31	2284633	-77	1351	3	12	1	5	2	18	2	10	Guitar	-66	-66	-66	-66	-66	-77	-77	-77	-77	-77	-77	-77	-77	-77	-77	-77	1	3	4	4	-77	-77	-77	-77	-77	-77	-77	-77	-77	-77	-77	-77	-77	-77
168	0	0	31	2284633	-77	963	2	12	1	6	2	24	4	7	Piano	-66	-66	-66	-66	-66	-77	-77	-77	-77	-77	-77	-77	-77	-77	-77	-77	0	1	4	1	-77	-77	-77	-77	-77	-77	-77	-77	-77	-77	-77	-77	-77	-77
169	0	0	22	2284632	-77	-1	4	12	1	6	2	48	2	150	drums	-66	-66	-66	-66	-66	-77	-77	-77	-77	-77	-77	-77	-77	-77	-77	-77	0	1	1	1	-77	-77	-77	-77	-77	-77	-77	-77	-77	-77	-77	-77	-77	-77
170	0	0	31	2284633	-77	3318	2	12	1	6	2	32	1	0	drums	10	3	6	5	17	1	7	5	7	7	1	6	6	2	1	2	0	1	3	1	-77	-77	-77	-77	-77	-77	-77	-77	-77	-77	-77	-77	-77	-77
171	0	0	22	2378316	-77	131	1	1	1	6	2	36	4	90	Drums	-66	-66	-66	-66	-66	-77	-77	-77	-77	-77	-77	-77	-77	-77	-77	-77	0	1	1	1	-77	-77	-77	-77	-77	-77	-77	-77	-77	-77	-77	-77	-77	-77
172	0	0	22	2284578	-77	10	4	-77	1	2	1	35	-66	-66	-66	-66	-66	-66	-66	-66	-77	-77	-77	-77	-77	-77	-77	-77	-77	-77	-77	-77	-77	-77	-77	-77	-77	-77	-77	-77	-77	-77	-77	-77	-77	-77	-77	-77	-77
173	0	0	22	2284574	-77	5	3	-77	1	-77	-77	-66	-66	-66	-66	-66	-66	-66	-66	-66	-77	-77	-77	-77	-77	-77	-77	-77	-77	-77	-77	-77	-77	-77	-77	-77	-77	-77	-77	-77	-77	-77	-77	-77	-77	-77	-77	-77	-77
174	0	0	31	2284633	-77	2024	1	12	1	6	2	21	6	120	Drums	-66	-66	-66	-66	-66	-77	-77	-77	-77	-77	-77	-77	-77	-77	-77	-77	1	1	1	1	1	2	3	2	1	1	2	1	1	2	3	2	1	1
175	0	0	31	2284633	-77	994	2	12	5	6	2	50	2	70	Klavier	-66	-66	-66	-66	-66	-77	-77	-77	-77	-77	-77	-77	-77	-77	-77	-77	1	3	3	2	-77	-77	-77	-77	-77	-77	-77	-77	-77	-77	-77	-77	-77	-77
176	0	0	22	2378316	-77	222	1	4	1	6	2	30	2	120	drums	-66	-66	-66	-66	-66	-77	-77	-77	-77	-77	-77	-77	-77	-77	-77	-77	0	1	4	2	-77	-77	-77	-77	-77	-77	-77	-77	-77	-77	-77	-77	-77	-77
177	0	0	22	2378359	-77	521	4	10	1	5	2	53	2	150	piano	-66	-66	-66	-66	-66	-77	-77	-77	-77	-77	-77	-77	-77	-77	-77	-77	0	1	2	1	-77	-77	-77	-77	-77	-77	-77	-77	-77	-77	-77	-77	-77	-77
178	0	0	22	2284573	-77	0	3	-77	1	-77	-77	-66	-66	-66	-66	-66	-66	-66	-66	-66	-77	-77	-77	-77	-77	-77	-77	-77	-77	-77	-77	-77	-77	-77	-77	-77	-77	-77	-77	-77	-77	-77	-77	-77	-77	-77	-77	-77	-77
179	0	0	32	2284633	-77	-1	3	12	1	4	1	50	1	3	double bass	20	piano, bass	1	1	20	1	5	7	6	7	7	6	6	1	4	2	0	4	4	3	-77	-77	-77	-77	-77	-77	-77	-77	-77	-77	-77	-77	-77	-77
180	0	0	31	2284633	-77	583	2	12	1	6	2	22	3	88	drums	-66	-66	-66	-66	-66	-77	-77	-77	-77	-77	-77	-77	-77	-77	-77	-77	0	1	2	2	-77	-77	-77	-77	-77	-77	-77	-77	-77	-77	-77	-77	-77	-77
181	0	0	22	2378358	-77	125	4	1	1	6	2	52	6	40	Drums	-66	-66	-66	-66	-66	-77	-77	-77	-77	-77	-77	-77	-77	-77	-77	-77	1	1	1	1	-77	-77	-77	-77	-77	-77	-77	-77	-77	-77	-77	-77	-77	-77
182	0	0	22	2284632	-77	665	1	14	1	6	0	41	2	200	-99	-66	-66	-66	-66	-66	-77	-77	-77	-77	-77	-77	-77	-77	-77	-77	-77	0	1	2	1	0	1	2	2	0	1	2	2	0	2	2	2	0	2
183	0	0	22	2378329	-77	324	2	5	1	4	2	53	1	25	drums	20	2	2	1	7	1	1	7	7	7	7	7	7	7	1	1	0	1	4	1	-77	-77	-77	-77	-77	-77	-77	-77	-77	-77	-77	-77	-77	-77
184	0	0	22	2378308	-77	364	1	5	5	2	2	45	1	0	Saxophon	5	4	1	1	2	3	6	5	3	3	5	4	5	5	3	5	0	3	3	2	1	3	3	2	-77	-77	-77	-77	0	3	3	3	0	3
185	0	0	22	2284574	-77	18	3	-77	5	0	0	-99	-66	-66	-66	-66	-66	-66	-66	-66	-77	-77	-77	-77	-77	-77	-77	-77	-77	-77	-77	-77	-77	-77	-77	-77	-77	-77	-77	-77	-77	-77	-77	-77	-77	-77	-77	-77	-77
186	0	0	22	2284580	-77	313	4	-77	1	2	2	48	0	0	-99	0	1	1	0	5	7	7	0	0	0	0	0	0	0	0	0	-77	-77	-77	-77	-77	-77	-77	-77	-77	-77	-77	-77	-77	-77	-77	-77	-77	-77
187	0	0	22	2284632	-77	-1	3	12	1	6	2	49	4	120	Double Bass	-66	-66	-66	-66	-66	-77	-77	-77	-77	-77	-77	-77	-77	-77	-77	-77	1	1	2	2	-77	-77	-77	-77	-77	-77	-77	-77	-77	-77	-77	-77	-77	-77
188	0	0	31	2284633	-77	1552	2	14	1	6	2	62	4	50	piano	-66	-66	-66	-66	-66	-77	-77	-77	-77	-77	-77	-77	-77	-77	-77	-77	1	1	2	1	-77	-77	-77	-77	-77	-77	-77	-77	-77	-77	-77	-77	-77	-77
189	0	0	31	2284633	-77	1069	4	12	1	6	2	31	2	50	guitar	-66	-66	-66	-66	-66	-77	-77	-77	-77	-77	-77	-77	-77	-77	-77	-77	1	1	4	1	-77	-77	-77	-77	-77	-77	-77	-77	-77	-77	-77	-77	-77	-77
190	0	0	32	2284633	-77	-1	1	12	1	6	2	29	1	20	Piano	19	5	5	6	24	1	1	7	7	7	7	7	7	1	1	1	1	4	4	3	1	4	4	3	1	4	3	3	1	4	4	3	1	2
191	0	0	31	2284633	-77	851	2	12	1	6	2	59	16	75	Upright bass	-66	-66	-66	-66	-66	-77	-77	-77	-77	-77	-77	-77	-77	-77	-77	-77	0	1	3	1	-77	-77	-77	-77	-77	-77	-77	-77	-77	-77	-77	-77	-77	-77
193	0	0	22	2378358	-77	-1	4	1	1	5	2	51	1	30	Sax	-66	-66	-66	-66	-66	-77	-77	-77	-77	-77	-77	-77	-77	-77	-77	-77	1	1	2	1	-77	-77	-77	-77	-77	-77	-77	-77	-77	-77	-77	-77	-77	-77
194	0	0	22	2284572	-77	7	1	-77	1	-77	-77	-66	-66	-66	-66	-66	-66	-66	-66	-66	-77	-77	-77	-77	-77	-77	-77	-77	-77	-77	-77	-77	-77	-77	-77	-77	-77	-77	-77	-77	-77	-77	-77	-77	-77	-77	-77	-77	-77
195	0	0	22	2284573	-77	0	3	-77	1	-77	-77	-66	-66	-66	-66	-66	-66	-66	-66	-66	-77	-77	-77	-77	-77	-77	-77	-77	-77	-77	-77	-77	-77	-77	-77	-77	-77	-77	-77	-77	-77	-77	-77	-77	-77	-77	-77	-77	-77
196	0	0	22	2284631	-77	480	2	12	1	6	2	59	2	60	double bass	-66	-66	-66	-66	-66	-77	-77	-77	-77	-77	-77	-77	-77	-77	-77	-77	0	1	2	1	-77	-77	-77	-77	-77	-77	-77	-77	-77	-77	-77	-77	-77	-77
197	0	0	22	2284578	-77	45	1	-77	1	6	2	37	-66	-66	-66	-66	-66	-66	-66	-66	-77	-77	-77	-77	-77	-77	-77	-77	-77	-77	-77	-77	-77	-77	-77	-77	-77	-77	-77	-77	-77	-77	-77	-77	-77	-77	-77	-77	-77
198	0	0	22	2284579	-77	34	4	-77	1	4	2	29	0	12	trombone	-66	-66	-66	-66	-66	-77	-77	-77	-77	-77	-77	-77	-77	-77	-77	-77	-77	-77	-77	-77	-77	-77	-77	-77	-77	-77	-77	-77	-77	-77	-77	-77	-77	-77
199	0	0	31	2284633	-77	3064	3	12	1	6	2	52	0	0	Trumpet, but I stopped performing after a nearly 25 year career in jazz, currently teaching.	30	2	5	6	12	1	1	6	7	7	7	6	6	3	2	1	1	1	4	2	-77	-77	-77	-77	-77	-77	-77	-77	-77	-77	-77	-77	-77	-77
200	0	0	22	2284581	-77	278	1	0	5	6	2	45	2	10	drums	35	2	6	10	30	1	1	7	7	7	7	1	1	7	7	2	-77	-77	-77	-77	-77	-77	-77	-77	-77	-77	-77	-77	-77	-77	-77	-77	-77	-77
201	0	0	31	2284633	-77	1318	2	12	1	6	2	33	1	10	trumpet	25	3	5	10	14	1	1	5	7	7	7	6	6	1	1	2	1	1	3	1	-77	-77	-77	-77	-77	-77	-77	-77	-77	-77	-77	-77	-77	-77
202	0	0	22	2378343	-77	44	3	1	1	5	2	24	1	0	Drums	-66	-66	-66	-66	-66	-77	-77	-77	-77	-77	-77	-77	-77	-77	-77	-77	0	3	3	2	-77	-77	-77	-77	-77	-77	-77	-77	-77	-77	-77	-77	-77	-77
203	0	0	22	2378355	-77	-1	4	2	1	3	2	25	4	200	guitar	4	voice, bass, pedal steel	10	4	4	1	7	7	4	7	7	7	7	1	1	1	0	1	2	1	-77	-77	-77	-77	-77	-77	-77	-77	-77	-77	-77	-77	-77	-77
204	0	0	31	2284576	-77	196	4	-77	1	1	2	47	-66	-66	-66	-66	-66	-66	-66	-66	-77	-77	-77	-77	-77	-77	-77	-77	-77	-77	-77	-77	-77	-77	-77	-77	-77	-77	-77	-77	-77	-77	-77	-77	-77	-77	-77	-77	-77
205	0	0	22	2284573	-77	0	3	-77	5	-77	-77	-66	-66	-66	-66	-66	-66	-66	-66	-66	-77	-77	-77	-77	-77	-77	-77	-77	-77	-77	-77	-77	-77	-77	-77	-77	-77	-77	-77	-77	-77	-77	-77	-77	-77	-77	-77	-77	-77
206	0	0	22	2284573	-77	0	2	-77	5	-77	-77	-66	-66	-66	-66	-66	-66	-66	-66	-66	-77	-77	-77	-77	-77	-77	-77	-77	-77	-77	-77	-77	-77	-77	-77	-77	-77	-77	-77	-77	-77	-77	-77	-77	-77	-77	-77	-77	-77
208	0	0	31	2284633	-77	1598	1	12	1	6	2	64	2	10	guitar, piano	40	guitar, piano, voice	6	12	12	1	1	7	7	7	7	7	7	1	1	1	1	1	3	1	1	2	3	2	0	1	2	1	0	2	2	2	1	1
209	0	0	31	2284633	-77	2226	2	12	5	6	2	29	3	150	Percussion	-66	-66	-66	-66	-66	-77	-77	-77	-77	-77	-77	-77	-77	-77	-77	-77	1	2	3	1	-77	-77	-77	-77	-77	-77	-77	-77	-77	-77	-77	-77	-77	-77
210	0	0	22	2378316	-77	9611	1	2	5	6	2	24	4	80	Schlagzeug	-66	-66	-66	-66	-66	-77	-77	-77	-77	-77	-77	-77	-77	-77	-77	-77	0	3	3	2	-77	-77	-77	-77	-77	-77	-77	-77	-77	-77	-77	-77	-77	-77
211	0	0	32	2284633	-77	-1	3	12	5	6	2	20	3	80	Trompete	-66	-66	-66	-66	-66	-77	-77	-77	-77	-77	-77	-77	-77	-77	-77	-77	1	1	3	1	-77	-77	-77	-77	-77	-77	-77	-77	-77	-77	-77	-77	-77	-77
212	0	0	32	2284576	-77	-1	4	-77	5	1	1	73	-99	-99	-99	-66	-66	-66	-66	-66	-77	-77	-77	-77	-77	-77	-77	-77	-77	-77	-77	-77	-77	-77	-77	-77	-77	-77	-77	-77	-77	-77	-77	-77	-77	-77	-77	-77	-77
213	0	0	32	2284633	-77	-1	2	12	5	4	1	65	0	0	Klavier	6	2	0,5 - 1	15	10	1	4	7	7	7	7	1	2	6	7	2	1	3	4	3	-77	-77	-77	-77	-77	-77	-77	-77	-77	-77	-77	-77	-77	-77
214	0	0	31	2284633	-77	1422	1	12	5	5	1	32	0	12	Gesang, Violine	-66	-66	-66	-66	-66	-77	-77	-77	-77	-77	-77	-77	-77	-77	-77	-77	0	4	4	1	0	3	4	3	0	3	2	1	0	3	3	2	0	4
216	0	0	22	2378342	-77	349	3	4	5	3	1	24	1	0	Klavier	3	4	3	3	7	5	5	6	6	7	6	1	2	6	5	4	0	4	4	4	-77	-77	-77	-77	-77	-77	-77	-77	-77	-77	-77	-77	-77	-77
217	0	0	31	2284633	-77	1019	4	12	1	4	2	27	1	0	Bass guitar	8	3	2	0	3	6	6	1	5	6	5	7	5	1	2	6	0	1	3	2	-77	-77	-77	-77	-77	-77	-77	-77	-77	-77	-77	-77	-77	-77
218	0	0	31	2284633	-77	2825	4	12	5	4	1	24	0	0	Klavier	10	3	0,5	0	10	3	4	6	6	7	7	2	3	5	4	2	1	3	4	4	-77	-77	-77	-77	-77	-77	-77	-77	-77	-77	-77	-77	-77	-77
219	0	0	32	2284633	-77	-1	1	12	5	4	2	33	1	6	Schlagzeug	2	0	3	0	0	1	1	7	7	7	7	1	1	7	7	1	1	1	4	1	1	3	4	3	0	1	4	3	1	2	4	3	1	1
220	0	0	31	2284633	-77	1471	3	12	1	3	1	26	2	4	Piano & Gamelan (traditional instrument)	21	3	5	20	18	1	7	5	6	6	6	6	5	2	1	3	1	3	3	3	-77	-77	-77	-77	-77	-77	-77	-77	-77	-77	-77	-77	-77	-77
221	0	0	22	2284632	-77	1789	2	12	1	2	2	57	0	0	None	0	0	0	0	1	1	1	7	7	7	7	5	7	4	1	3	1	2	2	2	-77	-77	-77	-77	-77	-77	-77	-77	-77	-77	-77	-77	-77	-77
222	0	0	22	2378343	-77	355	3	3	5	3	1	46	0	4	Gesang	8	1	1	0	80	6	5	6	6	6	5	6	5	7	7	2	0	2	4	2	-77	-77	-77	-77	-77	-77	-77	-77	-77	-77	-77	-77	-77	-77
223	0	0	31	2284633	-77	2204	1	12	5	5	2	53	3	20	gitarre	-66	-66	-66	-66	-66	-77	-77	-77	-77	-77	-77	-77	-77	-77	-77	-77	1	4	4	3	1	3	2	3	1	2	3	3	1	3	3	4	1	2
224	0	0	22	2378329	-77	-1	2	16	1	4	2	21	1	0	Piano	3	4	2	5	5	1	1	5	7	7	7	7	6	1	4	2	1	2	4	2	-77	-77	-77	-77	-77	-77	-77	-77	-77	-77	-77	-77	-77	-77
226	0	0	22	2284632	-77	1555	4	13	5	3	1	45	1	10	Klarinette	8	1	2	0	12	3	2	6	5	7	7	3	4	3	4	3	0	3	3	3	-77	-77	-77	-77	-77	-77	-77	-77	-77	-77	-77	-77	-77	-77
227	0	0	22	2284581	-77	68	4	0	5	5	2	57	1	9	Kontrabass	-66	-66	-66	-66	-66	-77	-77	-77	-77	-77	-77	-77	-77	-77	-77	-77	-77	-77	-77	-77	-77	-77	-77	-77	-77	-77	-77	-77	-77	-77	-77	-77	-77	-77
229	0	0	22	2284578	-77	-1	2	-77	5	6	2	47	-99	-99	-99	-66	-66	-66	-66	-66	-77	-77	-77	-77	-77	-77	-77	-77	-77	-77	-77	-77	-77	-77	-77	-77	-77	-77	-77	-77	-77	-77	-77	-77	-77	-77	-77	-77	-77
230	0	0	32	2284633	-77	-1	3	12	5	4	2	29	1	12	Gitarre / Klarinette	15	4	2	8	10	2	2	5	7	7	6	3	2	5	6	1	1	3	4	3	-77	-77	-77	-77	-77	-77	-77	-77	-77	-77	-77	-77	-77	-77
231	0	0	31	2284633	-77	1022	1	12	5	4	2	37	1	30	-99	25	4	4	2	5	1	1	2	1	1	1	2	2	2	1	2	1	3	4	3	0	3	4	2	0	2	3	2	0	3	3	3	0	2
232	0	0	22	2378323	-77	282	2	2	5	5	2	29	1	0	Klavier	-66	-66	-66	-66	-66	-77	-77	-77	-77	-77	-77	-77	-77	-77	-77	-77	1	4	4	4	-77	-77	-77	-77	-77	-77	-77	-77	-77	-77	-77	-77	-77	-77
233	0	0	31	2284633	-77	1571	4	12	1	6	1	47	1	20	Voice	10	2	1	2	4	1	2	7	5	7	7	5	5	1	1	1	1	2	3	2	-77	-77	-77	-77	-77	-77	-77	-77	-77	-77	-77	-77	-77	-77
234	0	0	31	2284633	-77	666	3	12	5	6	2	19	6	70	Kontrabass	-66	-66	-66	-66	-66	-77	-77	-77	-77	-77	-77	-77	-77	-77	-77	-77	0	2	3	1	-77	-77	-77	-77	-77	-77	-77	-77	-77	-77	-77	-77	-77	-77
235	0	0	22	2284632	-77	1278	1	12	1	5	2	34	2	10	guitar	-66	-66	-66	-66	-66	-77	-77	-77	-77	-77	-77	-77	-77	-77	-77	-77	1	4	4	1	1	3	3	3	1	2	2	2	1	4	4	4	1	2
236	0	0	31	2284633	-77	1499	4	12	5	6	1	35	3	40	Stimme	-66	-66	-66	-66	-66	-77	-77	-77	-77	-77	-77	-77	-77	-77	-77	-77	1	2	3	2	-77	-77	-77	-77	-77	-77	-77	-77	-77	-77	-77	-77	-77	-77
237	0	0	22	2284578	-77	62	2	-77	5	5	1	52	-99	-99	-99	-66	-66	-66	-66	-66	-77	-77	-77	-77	-77	-77	-77	-77	-77	-77	-77	-77	-77	-77	-77	-77	-77	-77	-77	-77	-77	-77	-77	-77	-77	-77	-77	-77	-77
238	0	0	22	2284632	-77	1138	3	12	5	6	2	32	0	9	Saxophon	20	4	6	18	22	1	1	7	7	6	7	1	1	5	7	2	1	3	4	3	-77	-77	-77	-77	-77	-77	-77	-77	-77	-77	-77	-77	-77	-77
239	0	0	31	2284633	-77	1061	1	12	5	5	1	41	30	3	Gitarre	-66	-66	-66	-66	-66	-77	-77	-77	-77	-77	-77	-77	-77	-77	-77	-77	1	2	3	3	1	2	3	2	1	2	3	1	1	3	3	2	1	2
241	0	0	31	2284576	-77	18	3	-77	5	1	3	99	-66	-66	-66	-66	-66	-66	-66	-66	-77	-77	-77	-77	-77	-77	-77	-77	-77	-77	-77	-77	-77	-77	-77	-77	-77	-77	-77	-77	-77	-77	-77	-77	-77	-77	-77	-77	-77
243	0	0	22	2284574	-77	9	4	-77	5	-77	-77	-66	-66	-66	-66	-66	-66	-66	-66	-66	-77	-77	-77	-77	-77	-77	-77	-77	-77	-77	-77	-77	-77	-77	-77	-77	-77	-77	-77	-77	-77	-77	-77	-77	-77	-77	-77	-77	-77
244	0	0	31	2284633	-77	1494	1	12	5	4	2	24	1	2	Schlagzeug	2	4	2	1	10	2	3	5	7	7	6	2	2	7	7	1	1	2	3	2	1	4	3	3	0	2	3	2	1	3	4	3	1	4
246	0	0	31	2284576	-77	43	2	-77	5	1	3	0	-66	-66	-66	-66	-66	-66	-66	-66	-77	-77	-77	-77	-77	-77	-77	-77	-77	-77	-77	-77	-77	-77	-77	-77	-77	-77	-77	-77	-77	-77	-77	-77	-77	-77	-77	-77	-77
247	0	0	22	2284580	-77	61	4	-77	5	4	2	52	2	20	saxophon	20	3	3	0	1	1	2	-77	-77	-77	-77	-77	-77	-77	-77	-77	-77	-77	-77	-77	-77	-77	-77	-77	-77	-77	-77	-77	-77	-77	-77	-77	-77	-77
248	0	0	22	2284581	-77	139	2	0	5	3	1	51	1	3	Gesang	30	3	2	10	10	6	4	1	6	6	6	2	2	5	5	1	-77	-77	-77	-77	-77	-77	-77	-77	-77	-77	-77	-77	-77	-77	-77	-77	-77	-77
249	0	0	22	2284581	-77	291	3	0	5	3	2	32	1	50	Drums	15	4	3	6	15	1	1	7	7	7	7	1	1	7	7	1	-77	-77	-77	-77	-77	-77	-77	-77	-77	-77	-77	-77	-77	-77	-77	-77	-77	-77
250	0	0	31	2284633	-77	3251	1	12	5	4	2	71	0	0	banjo	3	6	1	0	1	3	5	6	6	7	7	1	1	5	5	1	0	1	4	1	1	4	3	3	1	3	4	1	1	4	4	2	1	3
251	0	0	22	2284574	-77	28	3	-77	5	-77	-77	-66	-66	-66	-66	-66	-66	-66	-66	-66	-77	-77	-77	-77	-77	-77	-77	-77	-77	-77	-77	-77	-77	-77	-77	-77	-77	-77	-77	-77	-77	-77	-77	-77	-77	-77	-77	-77	-77
252	0	0	22	2378351	-77	298	4	3	5	4	2	31	1	50	Saxophon	20	2	3	5	7	1	1	7	7	7	7	1	1	1	7	1	0	3	4	3	-77	-77	-77	-77	-77	-77	-77	-77	-77	-77	-77	-77	-77	-77
253	0	0	22	2284632	-77	2859	2	12	5	2	2	82	0	0	-	0	1	2	0	1	6	6	4	5	6	6	2	2	4	5	2	1	2	3	3	-77	-77	-77	-77	-77	-77	-77	-77	-77	-77	-77	-77	-77	-77
254	0	0	22	2378309	-77	840	1	7	5	5	2	65	1	30	Tenorbanjo, Gitarre, Gesang	-66	-66	-66	-66	-66	-77	-77	-77	-77	-77	-77	-77	-77	-77	-77	-77	1	4	4	4	-77	-77	-77	-77	-77	-77	-77	-77	-77	-77	-77	-77	-77	-77
255	0	0	22	2284580	-77	280	1	-77	5	4	2	74	1	25	Posaune	0	0	1	0	0	2	4	-77	-77	-77	-77	-77	-77	-77	-77	-77	-77	-77	-77	-77	-77	-77	-77	-77	-77	-77	-77	-77	-77	-77	-77	-77	-77	-77
256	0	0	31	2284633	-77	2819	2	12	5	3	3	35	0	1	Gesang, Percussion	4	3	5	5	6	5	7	7	7	7	7	2	1	7	7	2	1	1	4	1	-77	-77	-77	-77	-77	-77	-77	-77	-77	-77	-77	-77	-77	-77
257	0	0	31	2284633	-77	1324	3	12	5	3	1	28	0	6	Violine	16	3	1	5	13	1	3	6	7	7	7	2	1	6	7	1	1	3	4	2	-77	-77	-77	-77	-77	-77	-77	-77	-77	-77	-77	-77	-77	-77
258	0	0	31	2284576	-77	100	4	-77	5	1	1	49	-66	-66	-66	-66	-66	-66	-66	-66	-77	-77	-77	-77	-77	-77	-77	-77	-77	-77	-77	-77	-77	-77	-77	-77	-77	-77	-77	-77	-77	-77	-77	-77	-77	-77	-77	-77	-77
259	0	0	32	2284633	-77	-1	3	12	5	4	2	68	3	0	Klavier	40	4	Klavier 2	2	4	1	1	7	7	7	7	1	1	7	7	1	0	1	4	2	-77	-77	-77	-77	-77	-77	-77	-77	-77	-77	-77	-77	-77	-77
261	0	0	31	2284633	-77	2357	1	12	5	4	2	74	0	25	Posaune	0	keine	1	0	0	1	1	7	6	6	7	2	2	7	6	1	1	4	3	4	1	3	3	3	1	4	4	4	1	4	4	4	1	3
263	0	0	32	2284633	-77	-1	2	12	5	3	1	33	1	15	Gesang	25	4	1,5	3	4	1	2	6	6	6	7	2	1	6	6	1	1	3	3	3	-77	-77	-77	-77	-77	-77	-77	-77	-77	-77	-77	-77	-77	-77
264	0	0	22	2378351	-77	365	4	4	5	3	1	18	2	0	Klavier	5	3	6	4	5	1	5	5	3	7	7	1	2	7	5	6	0	2	3	2	-77	-77	-77	-77	-77	-77	-77	-77	-77	-77	-77	-77	-77	-77
265	0	0	22	2378353	-77	808	4	1	5	6	2	64	0	0	Klavier	20-30	3	8	10	15	1	1	7	7	7	7	1	1	7	7	1	1	0	0	0	-77	-77	-77	-77	-77	-77	-77	-77	-77	-77	-77	-77	-77	-77
266	0	0	22	2284574	-77	10	3	-77	1	0	0	-99	-66	-66	-66	-66	-66	-66	-66	-66	-77	-77	-77	-77	-77	-77	-77	-77	-77	-77	-77	-77	-77	-77	-77	-77	-77	-77	-77	-77	-77	-77	-77	-77	-77	-77	-77	-77	-77
267	0	0	22	2284581	-77	311	1	0	5	4	2	-99	0	0	Gitarre	15 Minuten	2	0,15	0	0	1	4	7	7	7	7	1	1	7	7	4	-77	-77	-77	-77	-77	-77	-77	-77	-77	-77	-77	-77	-77	-77	-77	-77	-77	-77
268	0	0	22	2284573	-77	0	2	-77	1	-77	-77	-66	-66	-66	-66	-66	-66	-66	-66	-66	-77	-77	-77	-77	-77	-77	-77	-77	-77	-77	-77	-77	-77	-77	-77	-77	-77	-77	-77	-77	-77	-77	-77	-77	-77	-77	-77	-77	-77
269	0	0	31	2284633	-77	1470	3	12	5	4	2	-99	0	0	Schlagzeug	50	2	0,30	0	0	1	4	7	7	7	7	1	1	7	7	4	1	2	3	1	-77	-77	-77	-77	-77	-77	-77	-77	-77	-77	-77	-77	-77	-77
270	0	0	31	2284633	-77	1724	1	12	5	2	1	49	0	0	-99	0,5	0	1	0	0,5	3	7	4	5	6	5	5	2	6	6	2	1	4	3	4	1	3	3	2	1	4	4	4	1	4	3	4	1	2
272	0	0	22	2284578	-77	14	4	-77	5	5	2	29	-66	-66	-66	-66	-66	-66	-66	-66	-77	-77	-77	-77	-77	-77	-77	-77	-77	-77	-77	-77	-77	-77	-77	-77	-77	-77	-77	-77	-77	-77	-77	-77	-77	-77	-77	-77	-77
273	0	0	31	2284633	-77	364	2	12	1	5	2	27	1	5	Piano	-66	-66	-66	-66	-66	-77	-77	-77	-77	-77	-77	-77	-77	-77	-77	-77	0	1	4	2	-77	-77	-77	-77	-77	-77	-77	-77	-77	-77	-77	-77	-77	-77
275	0	0	22	2284578	-77	31	3	-77	1	3	2	47	-66	-66	-66	-66	-66	-66	-66	-66	-77	-77	-77	-77	-77	-77	-77	-77	-77	-77	-77	-77	-77	-77	-77	-77	-77	-77	-77	-77	-77	-77	-77	-77	-77	-77	-77	-77	-77
276	0	0	32	2284633	-77	-1	4	12	5	4	2	49	1	10	Gitarre	30	2	3	0	1	1	1	6	7	6	6	2	1	7	6	4	-66	1	3	2	-77	-77	-77	-77	-77	-77	-77	-77	-77	-77	-77	-77	-77	-77
277	0	0	22	2284579	-77	235	2	-77	5	3	1	40	0	3	Gesang	-66	-66	-66	-66	-66	-77	-77	-77	-77	-77	-77	-77	-77	-77	-77	-77	-77	-77	-77	-77	-77	-77	-77	-77	-77	-77	-77	-77	-77	-77	-77	-77	-77	-77
278	0	0	22	2284582	-77	450	1	0	5	4	2	39	0	5	Kontrabass	5	3	1,5	0	15	2	3	5	7	7	7	2	1	6	6	2	-77	-77	-77	-77	-77	-77	-77	-77	-77	-77	-77	-77	-77	-77	-77	-77	-77	-77
279	0	0	22	2284573	-77	0	4	-77	5	-77	-77	-66	-66	-66	-66	-66	-66	-66	-66	-66	-77	-77	-77	-77	-77	-77	-77	-77	-77	-77	-77	-77	-77	-77	-77	-77	-77	-77	-77	-77	-77	-77	-77	-77	-77	-77	-77	-77	-77
280	0	0	22	2284573	-77	0	3	-77	5	-77	-77	-66	-66	-66	-66	-66	-66	-66	-66	-66	-77	-77	-77	-77	-77	-77	-77	-77	-77	-77	-77	-77	-77	-77	-77	-77	-77	-77	-77	-77	-77	-77	-77	-77	-77	-77	-77	-77	-77
281	0	0	22	2284579	-77	-1	2	-77	5	4	2	49	0	0	Bass	-66	-66	-66	-66	-66	-77	-77	-77	-77	-77	-77	-77	-77	-77	-77	-77	-77	-77	-77	-77	-77	-77	-77	-77	-77	-77	-77	-77	-77	-77	-77	-77	-77	-77
282	0	0	31	2284633	-77	1127	1	12	5	4	2	32	1	7	Posaune	25	1	2	1	12	3	2	6	5	6	6	2	2	5	6	3	1	3	4	4	1	4	3	3	0	4	2	3	1	4	4	4	1	4
283	0	0	31	2284633	-77	1628	1	12	5	6	2	59	3	25	Saxophon	-66	-66	-66	-66	-66	-77	-77	-77	-77	-77	-77	-77	-77	-77	-77	-77	1	2	4	2	1	2	3	2	1	3	3	2	1	4	3	4	1	4
284	0	0	31	2284633	-77	1825	3	12	5	4	2	50	1	28	Gitarre	0	7	6	0	15	2	7	6	4	6	5	3	3	6	4	7	1	2	4	1	-77	-77	-77	-77	-77	-77	-77	-77	-77	-77	-77	-77	-77	-77
285	0	0	22	2284574	-77	17	2	-77	5	-77	-77	-66	-66	-66	-66	-66	-66	-66	-66	-66	-77	-77	-77	-77	-77	-77	-77	-77	-77	-77	-77	-77	-77	-77	-77	-77	-77	-77	-77	-77	-77	-77	-77	-77	-77	-77	-77	-77	-77
286	0	0	22	2378350	-77	918	4	7	5	4	2	64	1	12	Alt- und Tenorsaxofon	30	2	2	2	6	1	2	6	7	6	6	2	1	7	7	1	1	3	4	3	-77	-77	-77	-77	-77	-77	-77	-77	-77	-77	-77	-77	-77	-77
287	0	0	22	2378336	-77	451	3	6	5	6	1	21	4	35	Gesang	-66	-66	-66	-66	-66	-77	-77	-77	-77	-77	-77	-77	-77	-77	-77	-77	0	2	2	2	-77	-77	-77	-77	-77	-77	-77	-77	-77	-77	-77	-77	-77	-77
288	0	0	22	2284581	-77	-1	2	0	5	5	2	63	1	5	Saxophon	-66	-66	-66	-66	-66	-77	-77	-77	-77	-77	-77	-77	-77	-77	-77	-77	-77	-77	-77	-77	-77	-77	-77	-77	-77	-77	-77	-77	-77	-77	-77	-77	-77	-77
291	0	0	22	2284580	-77	599	1	-77	5	4	2	21	1	5	Trompete	4	1	1	3	16	3	5	-77	-77	-77	-77	-77	-77	-77	-77	-77	-77	-77	-77	-77	-77	-77	-77	-77	-77	-77	-77	-77	-77	-77	-77	-77	-77	-77
293	0	0	31	2284633	-77	500	4	12	5	4	2	47	0	2	bass	0	2	1	0	5	3	5	5	5	6	5	2	2	4	6	2	0	2	4	3	-77	-77	-77	-77	-77	-77	-77	-77	-77	-77	-77	-77	-77	-77
294	0	0	31	2284633	-77	1664	2	12	1	4	2	22	1	4	saxophone	10	5	6	8	10	1	1	7	7	7	7	6	6	1	1	1	1	1	4	2	-77	-77	-77	-77	-77	-77	-77	-77	-77	-77	-77	-77	-77	-77
295	0	0	31	2284633	-77	1129	3	12	1	3	2	28	2	8	Guitar	15	5	3	0	3	2	2	6	6	6	7	5	6	3	1	2	1	3	4	3	-77	-77	-77	-77	-77	-77	-77	-77	-77	-77	-77	-77	-77	-77
296	0	0	32	2284633	-77	-1	3	12	5	4	2	24	1	6	Trompete	10	1	1	3	10	1	3	6	3	7	5	2	5	3	5	4	1	4	4	4	-77	-77	-77	-77	-77	-77	-77	-77	-77	-77	-77	-77	-77	-77
297	0	0	31	2284633	-77	764	4	12	5	4	1	54	1	12	trompete	9	2	2	0	14	5	5	7	4	3	5	2	1	7	6	1	0	1	4	1	-77	-77	-77	-77	-77	-77	-77	-77	-77	-77	-77	-77	-77	-77
298	0	0	32	2284633	-77	-1	1	12	5	4	2	45	0	3	Posaune	8	4	1-2	2	8	1	5	7	1	7	1	1	2	6	6	1	0	3	4	1	0	3	3	3	0	3	3	3	0	3	3	4	0	3
299	0	0	22	2284632	-77	1224	3	12	5	4	2	54	1	6	Posaune	20	2	2	4	6	3	1	7	7	7	7	2	1	6	5	2	1	3	4	3	-77	-77	-77	-77	-77	-77	-77	-77	-77	-77	-77	-77	-77	-77
300	0	0	31	2284633	-77	1984	2	12	5	4	2	46	0	5	Saxophon	12	5	1	0	10	1	1	5	7	7	6	2	1	6	6	2	0	4	4	2	-77	-77	-77	-77	-77	-77	-77	-77	-77	-77	-77	-77	-77	-77
301	0	0	31	2284633	-77	1200	1	12	5	5	2	70	1	55	Piano	-66	-66	-66	-66	-66	-77	-77	-77	-77	-77	-77	-77	-77	-77	-77	-77	1	3	3	3	1	3	3	3	1	2	3	2	1	3	2	3	1	2
303	0	0	31	2284633	-77	2244	4	12	5	5	2	59	1	10	Saxophon	-66	-66	-66	-66	-66	-77	-77	-77	-77	-77	-77	-77	-77	-77	-77	-77	1	3	4	4	-77	-77	-77	-77	-77	-77	-77	-77	-77	-77	-77	-77	-77	-77
304	0	0	31	2284633	-77	1250	2	12	5	4	2	70	0	3	Posaune	20	4	1	20	25	2	2	4	5	7	5	3	2	4	5	3	1	4	4	4	-77	-77	-77	-77	-77	-77	-77	-77	-77	-77	-77	-77	-77	-77
305	0	0	22	2284578	-77	27	4	-77	5	4	2	16	-66	-66	-66	-66	-66	-66	-66	-66	-77	-77	-77	-77	-77	-77	-77	-77	-77	-77	-77	-77	-77	-77	-77	-77	-77	-77	-77	-77	-77	-77	-77	-77	-77	-77	-77	-77	-77
306	0	0	31	2284633	-77	1164	1	12	5	3	2	38	1	1	Schlagzeug	5	3	1	1	5	4	3	6	7	7	7	1	1	7	7	2	0	3	4	3	0	3	4	4	0	3	3	2	1	3	4	3	1	3
308	0	0	31	2284633	-77	1033	1	12	5	5	2	29	1	20	Trompete	-66	-66	-66	-66	-66	-77	-77	-77	-77	-77	-77	-77	-77	-77	-77	-77	0	1	4	1	1	2	4	2	0	3	2	2	1	1	4	4	0	4
309	0	0	31	2284633	-77	1841	4	12	5	5	2	49	1	25	Altsax	-66	-66	-66	-66	-66	-77	-77	-77	-77	-77	-77	-77	-77	-77	-77	-77	1	3	2	1	-77	-77	-77	-77	-77	-77	-77	-77	-77	-77	-77	-77	-77	-77
310	0	0	31	2284633	-77	688	2	12	5	6	2	49	3	30	Gitarre	-66	-66	-66	-66	-66	-77	-77	-77	-77	-77	-77	-77	-77	-77	-77	-77	0	1	4	1	-77	-77	-77	-77	-77	-77	-77	-77	-77	-77	-77	-77	-77	-77
311	0	0	22	2284573	-77	0	3	-77	5	-77	-77	-66	-66	-66	-66	-66	-66	-66	-66	-66	-77	-77	-77	-77	-77	-77	-77	-77	-77	-77	-77	-77	-77	-77	-77	-77	-77	-77	-77	-77	-77	-77	-77	-77	-77	-77	-77	-77	-77
312	0	0	31	2284633	-77	1655	4	12	5	4	2	54	1	15	Klavier	20	2	2	2	10	1	4	6	7	7	6	1	1	7	7	2	1	1	3	1	-77	-77	-77	-77	-77	-77	-77	-77	-77	-77	-77	-77	-77	-77
313	0	0	22	2284578	-77	20	2	-77	5	3	1	28	-66	-66	-66	-66	-66	-66	-66	-66	-77	-77	-77	-77	-77	-77	-77	-77	-77	-77	-77	-77	-77	-77	-77	-77	-77	-77	-77	-77	-77	-77	-77	-77	-77	-77	-77	-77	-77
314	0	0	22	2284579	-77	119	1	-77	5	4	1	58	1	4	Tenorsaxofon	-66	-66	-66	-66	-66	-77	-77	-77	-77	-77	-77	-77	-77	-77	-77	-77	-77	-77	-77	-77	-77	-77	-77	-77	-77	-77	-77	-77	-77	-77	-77	-77	-77	-77
315	0	0	31	2284633	-77	1734	3	12	1	4	2	33	1	4	Drums	3	1	1	1	1	2	3	5	5	7	5	6	6	2	2	2	1	4	4	4	-77	-77	-77	-77	-77	-77	-77	-77	-77	-77	-77	-77	-77	-77
316	0	0	31	2284633	-77	1564	2	12	5	3	2	67	1	1	Gitarre	0	2	1	0	5	1	1	6	7	7	7	1	2	6	6	6	1	3	3	3	-77	-77	-77	-77	-77	-77	-77	-77	-77	-77	-77	-77	-77	-77
317	0	0	31	2284633	-77	1315	4	12	5	3	2	62	2	4	Gitarre	45	4	3	0	0	1	1	7	7	7	7	2	1	6	7	1	1	2	4	3	-77	-77	-77	-77	-77	-77	-77	-77	-77	-77	-77	-77	-77	-77
318	0	0	31	2284633	-77	1678	1	12	5	3	2	67	1	1	E-Bass	10	2	3	1	2	1	6	7	7	7	6	2	2	6	7	5	0	4	4	3	0	4	4	4	0	3	4	3	0	4	4	4	1	2
319	0	0	22	2284573	-77	0	3	-77	5	-77	-77	-66	-66	-66	-66	-66	-66	-66	-66	-66	-77	-77	-77	-77	-77	-77	-77	-77	-77	-77	-77	-77	-77	-77	-77	-77	-77	-77	-77	-77	-77	-77	-77	-77	-77	-77	-77	-77	-77
320	0	0	22	2284632	-77	1223	3	12	5	2	1	55	0	0	-	0	0	0	0	0	2	7	6	4	7	5	2	1	7	7	1	1	3	4	4	-77	-77	-77	-77	-77	-77	-77	-77	-77	-77	-77	-77	-77	-77
321	0	0	22	2378352	-77	361	4	1	5	4	1	54	0	3	Posaune	10	3	1	0	35	1	3	6	6	7	7	1	1	6	3	2	0	4	4	4	-77	-77	-77	-77	-77	-77	-77	-77	-77	-77	-77	-77	-77	-77
322	0	0	31	2284633	-77	1778	1	12	5	4	2	52	1	0	Schlagzeug	5	3	1	0	6	1	1	4	6	6	6	2	2	6	6	2	1	3	4	3	1	2	2	2	1	3	2	3	1	2	3	2	1	3
323	0	0	31	2284633	-77	2966	2	12	5	4	2	56	1	3	Saxophon	23	2	0.5	1	10	3	3	6	5	6	5	3	2	5	4	2	1	4	3	1	-77	-77	-77	-77	-77	-77	-77	-77	-77	-77	-77	-77	-77	-77
324	0	0	22	2284582	-77	216	2	0	5	5	1	55	2	10	Kontrabass	-66	-66	-66	-66	-66	-77	-77	-77	-77	-77	-77	-77	-77	-77	-77	-77	-77	-77	-77	-77	-77	-77	-77	-77	-77	-77	-77	-77	-77	-77	-77	-77	-77	-77
325	0	0	31	2284633	-77	5718	3	12	5	4	2	63	1	10	drums	10	1	1	0	0	1	2	6	7	7	6	1	1	7	6	2	1	4	4	3	-77	-77	-77	-77	-77	-77	-77	-77	-77	-77	-77	-77	-77	-77
326	0	0	31	2284633	-77	1847	4	12	5	4	1	58	1	4	Trompete	30	2	1,5	0	3	3	5	5	4	6	3	4	3	6	3	3	1	3	4	4	-77	-77	-77	-77	-77	-77	-77	-77	-77	-77	-77	-77	-77	-77
328	0	0	31	2284633	-77	1574	1	12	5	4	2	42	0	4	Alt-Saxophon	0	1	0,5	0	10	1	1	7	7	7	7	1	1	7	7	1	0	3	4	3	1	4	4	4	1	3	4	3	1	3	4	3	1	2
329	0	0	31	2284633	-77	2998	3	12	5	2	2	57	0	0	Gitarre	4	1	2	0	0	3	6	6	6	6	6	2	2	6	6	2	1	1	3	3	-77	-77	-77	-77	-77	-77	-77	-77	-77	-77	-77	-77	-77	-77
[truncated: 206 more columns]

## Sheet: Export 1.2
lfdn	cleaned	ats	datetime	date_of_last_access	date_of_first_mail	rts2284572	rts2284573	rts2284574	rts2284578	rts2284579	rts2284580	rts2284581	rts2284582	rts2284586	rts2284631	rts2284632	rts2378307	rts2378308	rts2378309	rts2378310	rts2378311	rts2378312	rts2378313	rts2378314	rts2378315	rts2378316	rts2378317	rts2378320	rts2378321	rts2378322	rts2378323	rts2378324	rts2378325	rts2378327	rts2378328	rts2378329	rts2378330	rts2378331	rts2378332	rts2378335	rts2378336	rts2378337	rts2378338	rts2378339	rts2378340	rts2378342	rts2378343	rts2378344	rts2378345
21	0	1502616156	2017-08-13 09:22:36	2017-08-13 09:34:16	0000-00-00 00:00:00	24	59	74	90	0	0	123	181	530	664	700	291	464	487	567	580	448	410	427	240	358	314	0	0	0	0	0	0	0	0	0	0	0	0	0	0	0	0	0	0	0	0	0	0
22	0	1502616521	2017-08-13 09:28:41	2017-08-14 08:22:37	0000-00-00 00:00:00	19	718	746	784	0	0	1042	30580	0	82418	82436	0	0	0	0	0	0	0	0	0	0	0	0	0	0	0	0	0	0	0	0	0	0	0	0	0	0	0	0	0	0	0	0	0
23	0	1502618182	2017-08-13 09:56:22	2017-08-13 10:30:17	0000-00-00 00:00:00	662	675	697	743	812	895	986	1059	0	2026	2035	0	0	0	0	0	0	0	0	0	0	0	0	0	0	0	0	0	0	0	0	0	0	0	1703	1640	1773	1474	1579	1523	1228	1356	1418	1171
24	0	1502618295	2017-08-13 09:58:15	2017-08-13 09:58:21	0000-00-00 00:00:00	6	0	0	0	0	0	0	0	0	0	0	0	0	0	0	0	0	0	0	0	0	0	0	0	0	0	0	0	0	0	0	0	0	0	0	0	0	0	0	0	0	0	0	0
26	0	1502619724	2017-08-13 10:22:04	2017-08-13 10:23:02	0000-00-00 00:00:00	33	44	58	0	0	0	0	0	0	0	0	0	0	0	0	0	0	0	0	0	0	0	0	0	0	0	0	0	0	0	0	0	0	0	0	0	0	0	0	0	0	0	0	0
27	0	1502620136	2017-08-13 10:28:56	2017-08-13 10:29:18	0000-00-00 00:00:00	5	9	22	0	0	0	0	0	0	0	0	0	0	0	0	0	0	0	0	0	0	0	0	0	0	0	0	0	0	0	0	0	0	0	0	0	0	0	0	0	0	0	0	0
28	0	1502620667	2017-08-13 10:37:47	2017-08-13 10:58:33	0000-00-00 00:00:00	36	43	59	81	141	206	245	287	0	1215	1246	0	0	0	0	0	0	0	0	0	0	0	1002	794	730	866	1063	944	603	422	670	532	353	475	0	0	0	0	0	0	0	0	0	0
29	0	1502621110	2017-08-13 10:45:10	2017-08-13 11:33:26	0000-00-00 00:00:00	50	401	420	774	0	0	1675	1785	0	2840	2896	0	0	0	0	0	0	0	0	0	0	0	0	0	0	0	0	0	0	0	0	0	0	0	2521	2595	2377	2439	2660	2306	2183	2119	1879	2246
30	0	1502622569	2017-08-13 11:09:29	2017-08-13 11:23:56	0000-00-00 00:00:00	38	57	77	111	173	214	276	355	0	863	867	0	0	0	0	0	0	0	0	0	0	0	0	0	0	0	0	0	0	0	0	0	0	0	0	0	0	0	0	0	0	0	0	0
31	0	1502622873	2017-08-13 11:14:33	2017-08-13 11:30:55	0000-00-00 00:00:00	21	29	982	0	0	0	0	0	0	0	0	0	0	0	0	0	0	0	0	0	0	0	0	0	0	0	0	0	0	0	0	0	0	0	0	0	0	0	0	0	0	0	0	0
34	0	1502625606	2017-08-13 12:00:06	2017-08-13 12:00:31	0000-00-00 00:00:00	25	0	0	0	0	0	0	0	0	0	0	0	0	0	0	0	0	0	0	0	0	0	0	0	0	0	0	0	0	0	0	0	0	0	0	0	0	0	0	0	0	0	0	0
35	0	1502626804	2017-08-13 12:20:04	2017-08-13 12:37:24	0000-00-00 00:00:00	21	29	48	211	0	0	255	330	0	1023	1040	0	0	0	0	0	0	0	0	0	0	0	0	0	0	0	0	0	0	0	0	0	0	0	902	1012	957	737	840	786	449	618	397	673
36	0	1502628097	2017-08-13 12:41:37	2017-08-13 13:09:16	0000-00-00 00:00:00	57	78	96	135	0	0	224	359	0	1638	1659	0	0	0	0	0	0	0	0	0	0	0	0	0	0	0	0	0	0	0	0	0	0	0	0	0	0	0	0	0	0	0	0	0
37	0	1502628452	2017-08-13 12:47:32	2017-08-13 12:53:47	0000-00-00 00:00:00	34	59	91	115	0	0	180	299	0	0	0	0	0	0	0	0	0	0	0	0	0	0	0	375	0	0	0	0	0	0	0	0	0	0	0	0	0	0	0	0	0	0	0	0
39	0	1502629993	2017-08-13 13:13:13	2017-08-13 13:13:27	0000-00-00 00:00:00	14	0	0	0	0	0	0	0	0	0	0	0	0	0	0	0	0	0	0	0	0	0	0	0	0	0	0	0	0	0	0	0	0	0	0	0	0	0	0	0	0	0	0	0
40	0	1502631668	2017-08-13 13:41:08	2017-08-13 14:01:56	0000-00-00 00:00:00	58	69	80	92	141	180	223	300	978	1216	1248	361	922	755	709	875	822	649	424	482	587	531	0	0	0	0	0	0	0	0	0	0	0	0	0	0	0	0	0	0	0	0	0	0
41	0	1502632796	2017-08-13 13:59:56	2017-08-13 14:00:25	0000-00-00 00:00:00	10	0	0	0	0	0	0	0	0	0	0	0	0	0	0	0	0	0	0	0	0	0	0	0	0	0	0	0	0	0	0	0	0	0	0	0	0	0	0	0	0	0	0	0
42	0	1502640028	2017-08-13 16:00:28	2017-08-13 16:23:09	0000-00-00 00:00:00	39	67	98	126	0	0	161	284	0	1094	1361	0	0	0	0	0	0	0	0	0	0	0	0	0	0	0	0	0	0	0	0	0	0	0	606	325	387	434	546	491	760	701	822	731
43	0	1502640158	2017-08-13 16:02:38	2017-08-13 16:22:01	0000-00-00 00:00:00	16	30	44	86	0	0	122	194	0	1157	1163	0	0	0	0	0	0	0	0	0	0	0	0	0	0	0	0	0	0	0	0	0	0	0	0	0	0	0	0	0	0	0	0	0
44	0	1502640866	2017-08-13 16:14:26	2017-08-13 16:18:09	0000-00-00 00:00:00	63	105	138	184	0	0	223	0	0	0	0	0	0	0	0	0	0	0	0	0	0	0	0	0	0	0	0	0	0	0	0	0	0	0	0	0	0	0	0	0	0	0	0	0
45	0	1502642727	2017-08-13 16:45:27	2017-08-13 17:05:59	0000-00-00 00:00:00	21	36	55	71	120	179	247	289	0	1214	1232	0	0	0	0	0	0	0	0	0	0	0	0	0	0	0	0	0	0	0	0	0	0	0	0	0	0	0	0	0	0	0	0	0
46	0	1502642796	2017-08-13 16:46:36	2017-08-13 16:52:58	0000-00-00 00:00:00	6	12	27	264	0	0	267	313	0	0	0	0	369	382	0	337	352	0	0	0	0	0	0	0	0	0	0	0	0	0	0	0	0	0	0	0	0	0	0	0	0	0	0	0
47	0	1502643122	2017-08-13 16:52:02	2017-08-18 15:08:04	0000-00-00 00:00:00	424779	424795	424925	424946	425065	425129	425172	425252	0	425742	425762	0	0	0	0	0	0	0	0	0	0	0	425313	425445	425496	425368	425472	425425	425659	425614	425588	425529	425640	425571	0	0	0	0	0	0	0	0	0	0
48	0	1502645052	2017-08-13 17:24:12	2017-08-13 17:44:19	0000-00-00 00:00:00	52	104	134	166	0	0	270	400	0	1195	1207	0	0	0	0	0	0	0	0	0	0	0	0	0	0	0	0	0	0	0	0	0	0	0	788	533	467	713	603	654	929	848	1102	1149
49	0	1502648597	2017-08-13 18:23:17	2017-08-13 18:29:39	0000-00-00 00:00:00	5	10	29	46	101	160	166	240	0	0	0	0	0	0	0	0	0	0	0	0	0	0	0	0	0	0	0	0	352	0	382	0	293	0	0	0	0	0	0	0	0	0	0	0
51	0	1502650028	2017-08-13 18:47:08	2017-08-13 18:49:21	0000-00-00 00:00:00	56	99	133	0	0	0	0	0	0	0	0	0	0	0	0	0	0	0	0	0	0	0	0	0	0	0	0	0	0	0	0	0	0	0	0	0	0	0	0	0	0	0	0	0
52	0	1502710760	2017-08-14 11:39:20	2017-08-14 12:04:19	0000-00-00 00:00:00	23	42	71	112	215	288	330	412	587	1428	1499	963	654	480	777	534	722	1146	1025	896	840	1075	0	0	0	0	0	0	0	0	0	0	0	0	0	0	0	0	0	0	0	0	0	0
53	0	1502654433	2017-08-13 20:00:33	2017-08-13 20:13:00	0000-00-00 00:00:00	488	516	728	747	0	0	0	0	0	0	0	0	0	0	0	0	0	0	0	0	0	0	0	0	0	0	0	0	0	0	0	0	0	0	0	0	0	0	0	0	0	0	0	0
54	0	1502654967	2017-08-13 20:09:27	2017-08-13 20:20:04	0000-00-00 00:00:00	22	31	49	66	0	0	75	111	0	0	0	0	0	0	0	0	0	0	0	0	0	0	0	0	0	0	0	0	0	0	0	0	0	0	581	464	491	637	422	521	285	260	223	203
55	0	1502657496	2017-08-13 20:51:36	2017-08-13 20:51:46	0000-00-00 00:00:00	10	0	0	0	0	0	0	0	0	0	0	0	0	0	0	0	0	0	0	0	0	0	0	0	0	0	0	0	0	0	0	0	0	0	0	0	0	0	0	0	0	0	0	0
56	0	1502660852	2017-08-13 21:47:32	2017-08-13 21:59:02	0000-00-00 00:00:00	14	25	45	94	166	225	230	295	0	690	0	0	0	0	0	0	0	0	0	0	0	0	0	0	0	0	0	0	0	0	0	0	0	0	0	0	0	0	0	0	0	0	0	0
57	0	1502681532	2017-08-14 03:32:12	2017-08-14 03:34:01	0000-00-00 00:00:00	19	33	52	109	0	0	0	0	0	0	0	0	0	0	0	0	0	0	0	0	0	0	0	0	0	0	0	0	0	0	0	0	0	0	0	0	0	0	0	0	0	0	0	0
58	0	1502688332	2017-08-14 05:25:32	2017-08-14 05:28:49	0000-00-00 00:00:00	39	78	106	153	0	0	197	0	0	0	0	0	0	0	0	0	0	0	0	0	0	0	0	0	0	0	0	0	0	0	0	0	0	0	0	0	0	0	0	0	0	0	0	0
59	0	1502688474	2017-08-14 05:27:54	2017-08-14 05:30:33	0000-00-00 00:00:00	36	99	159	0	0	0	0	0	0	0	0	0	0	0	0	0	0	0	0	0	0	0	0	0	0	0	0	0	0	0	0	0	0	0	0	0	0	0	0	0	0	0	0	0
60	0	1502689764	2017-08-14 05:49:24	2017-08-14 05:54:49	0000-00-00 00:00:00	9	19	35	50	92	122	138	224	0	0	0	0	0	0	0	0	0	0	0	0	0	0	0	0	0	0	0	0	0	0	272	0	0	325	0	0	0	0	0	0	0	0	0	0
61	0	1502736040	2017-08-14 18:40:40	2017-08-14 19:03:09	0000-00-00 00:00:00	30	65	102	133	222	291	345	473	0	1333	1349	0	0	0	0	0	0	0	0	0	0	0	0	0	0	0	0	0	0	0	0	0	0	0	1002	1124	1190	1247	1061	935	877	554	695	819
62	0	1502695428	2017-08-14 07:23:48	2017-08-14 07:42:46	0000-00-00 00:00:00	40	48	69	104	180	235	274	365	0	1113	1138	0	0	0	0	0	0	0	0	0	0	0	0	0	0	0	0	0	0	0	0	0	0	0	409	474	713	575	628	512	768	872	1036	1091
63	0	1502697126	2017-08-14 07:52:06	2017-08-14 08:18:05	0000-00-00 00:00:00	33	56	93	141	246	325	364	479	957	1551	1559	1211	578	782	677	865	1027	1357	1488	1408	1121	1273	0	0	0	0	0	0	0	0	0	0	0	0	0	0	0	0	0	0	0	0	0	0
64	0	1502697814	2017-08-14 08:03:34	2017-08-14 08:05:00	0000-00-00 00:00:00	54	62	86	0	0	0	0	0	0	0	0	0	0	0	0	0	0	0	0	0	0	0	0	0	0	0	0	0	0	0	0	0	0	0	0	0	0	0	0	0	0	0	0	0
66	0	1502700995	2017-08-14 08:56:35	2017-08-14 09:25:11	0000-00-00 00:00:00	80	99	122	152	197	238	301	373	0	1173	1716	0	0	0	0	0	0	0	0	0	0	0	0	0	0	0	0	0	0	0	0	0	0	0	0	0	0	0	0	0	0	0	0	0
67	0	1502708020	2017-08-14 10:53:40	2017-08-14 11:14:34	0000-00-00 00:00:00	31	45	75	106	159	195	238	309	766	1177	1254	643	1024	1082	828	886	954	707	577	372	509	443	0	0	0	0	0	0	0	0	0	0	0	0	0	0	0	0	0	0	0	0	0	0
68	0	1502709167	2017-08-14 11:12:47	2017-08-14 11:20:55	0000-00-00 00:00:00	37	57	86	116	207	290	351	396	0	0	0	0	0	0	0	0	0	0	0	0	0	0	0	0	0	0	0	0	0	0	0	0	0	0	0	0	0	0	0	0	0	0	488	426
69	0	1502709277	2017-08-14 11:14:37	2017-08-14 11:36:29	0000-00-00 00:00:00	37	96	189	249	371	436	526	590	0	1312	0	0	0	0	0	0	0	0	0	0	0	0	1091	1059	1269	1242	1188	1129	1031	733	915	818	989	653	0	0	0	0	0	0	0	0	0	0
70	0	1502709725	2017-08-14 11:22:05	2017-08-14 11:45:27	0000-00-00 00:00:00	40	64	106	185	0	0	252	316	0	1374	1402	0	0	0	0	0	0	0	0	0	0	0	0	0	0	0	0	0	0	0	0	0	0	0	0	0	0	0	0	0	0	0	0	0
71	0	1502717069	2017-08-14 13:24:29	2017-08-14 13:24:50	0000-00-00 00:00:00	21	0	0	0	0	0	0	0	0	0	0	0	0	0	0	0	0	0	0	0	0	0	0	0	0	0	0	0	0	0	0	0	0	0	0	0	0	0	0	0	0	0	0	0
72	0	1502818514	2017-08-15 17:35:14	2017-08-15 18:03:11	0000-00-00 00:00:00	28	56	73	299	375	456	533	636	0	1670	1677	0	0	0	0	0	0	0	0	0	0	0	0	0	0	0	0	0	0	0	0	0	0	0	0	0	0	0	0	0	0	0	0	0
73	0	1502742093	2017-08-14 20:21:33	2017-08-14 20:47:25	0000-00-00 00:00:00	30	53	76	156	304	386	525	573	0	1547	1552	0	0	0	0	0	0	0	0	0	0	0	1055	1333	1131	1266	1387	1205	773	641	926	704	851	991	0	0	0	0	0	0	0	0	0	0
74	0	1502751863	2017-08-14 23:04:23	2017-08-14 23:34:35	0000-00-00 00:00:00	54	161	179	237	0	0	318	413	1087	1668	1812	502	1145	1035	933	890	986	620	772	812	680	560	0	0	0	0	0	0	0	0	0	0	0	0	0	0	0	0	0	0	0	0	0	0
75	0	1502782419	2017-08-15 07:33:39	2017-08-15 07:34:19	0000-00-00 00:00:00	23	40	0	0	0	0	0	0	0	0	0	0	0	0	0	0	0	0	0	0	0	0	0	0	0	0	0	0	0	0	0	0	0	0	0	0	0	0	0	0	0	0	0	0
76	0	1502786995	2017-08-15 08:49:55	2017-08-15 09:02:22	0000-00-00 00:00:00	5	13	31	52	0	0	78	183	0	742	747	0	0	0	0	0	0	0	0	0	0	0	0	0	0	0	0	0	0	0	0	0	0	0	0	0	0	0	0	0	0	0	0	0
77	0	1502788577	2017-08-15 09:16:17	2017-08-15 09:45:47	0000-00-00 00:00:00	36	41	73	108	243	314	319	412	0	1753	1770	0	0	0	0	0	0	0	0	0	0	0	0	0	0	0	0	0	0	0	0	0	0	0	1008	1092	929	1309	1173	1243	603	836	673	536
78	0	1502797119	2017-08-15 11:38:39	2017-08-15 12:10:33	0000-00-00 00:00:00	12	576	602	654	719	761	790	883	1189	1873	1914	1698	1041	1265	1326	946	1122	1769	1510	1630	1393	1568	0	0	0	0	0	0	0	0	0	0	0	0	0	0	0	0	0	0	0	0	0	0
80	0	1502797405	2017-08-15 11:43:25	2017-08-15 11:44:14	0000-00-00 00:00:00	26	30	49	0	0	0	0	0	0	0	0	0	0	0	0	0	0	0	0	0	0	0	0	0	0	0	0	0	0	0	0	0	0	0	0	0	0	0	0	0	0	0	0	0
81	0	1502804907	2017-08-15 13:48:27	2017-08-15 14:16:55	0000-00-00 00:00:00	40	72	95	153	299	418	466	558	1049	1598	1708	1191	911	711	781	979	645	1323	1441	1371	1115	1254	0	0	0	0	0	0	0	0	0	0	0	0	0	0	0	0	0	0	0	0	0	0
82	0	1502814816	2017-08-15 16:33:36	2017-08-15 16:59:02	0000-00-00 00:00:00	443	453	465	481	0	0	530	608	0	1526	0	0	0	0	0	0	0	0	0	0	0	0	0	0	0	0	0	0	0	0	0	0	0	0	1311	1245	1140	1190	1087	1050	677	1002	936	877
83	0	1502820401	2017-08-15 18:06:41	2017-08-15 18:12:02	0000-00-00 00:00:00	48	69	93	143	216	275	321	0	0	0	0	0	0	0	0	0	0	0	0	0	0	0	0	0	0	0	0	0	0	0	0	0	0	0	0	0	0	0	0	0	0	0	0	0
84	0	1502823209	2017-08-15 18:53:29	2017-08-15 19:17:13	0000-00-00 00:00:00	30	51	72	95	167	217	309	361	0	1424	0	0	0	0	0	0	0	0	0	0	0	0	0	0	0	0	0	0	0	0	0	0	0	0	0	0	0	0	0	0	0	0	0	0
85	0	1502823515	2017-08-15 18:58:35	2017-08-15 18:58:55	0000-00-00 00:00:00	20	0	0	0	0	0	0	0	0	0	0	0	0	0	0	0	0	0	0	0	0	0	0	0	0	0	0	0	0	0	0	0	0	0	0	0	0	0	0	0	0	0	0	0
86	0	1502827094	2017-08-15 19:58:14	2017-08-15 20:05:34	0000-00-00 00:00:00	7	10	23	98	0	0	102	121	253	305	440	194	235	274	245	266	226	163	142	210	183	219	0	0	0	0	0	0	0	0	0	0	0	0	0	0	0	0	0	0	0	0	0	0
87	0	1502860652	2017-08-16 05:17:32	2017-08-16 05:34:19	0000-00-00 00:00:00	64	101	126	156	0	0	200	299	0	0	0	0	0	0	0	0	0	0	0	0	0	0	617	471	386	545	777	703	1007	857	0	928	0	0	0	0	0	0	0	0	0	0	0	0
88	0	1502916739	2017-08-16 20:52:19	2017-08-16 21:12:54	0000-00-00 00:00:00	12	20	40	79	125	173	176	267	0	1150	1235	0	0	0	0	0	0	0	0	0	0	0	0	0	0	0	0	0	0	0	0	0	0	0	0	0	0	0	0	0	0	0	0	0
89	0	1502986646	2017-08-17 16:17:26	2017-08-17 16:43:21	0000-00-00 00:00:00	20	32	63	125	234	286	320	392	514	1376	1555	837	458	586	770	713	656	1019	952	1077	1145	890	0	0	0	0	0	0	0	0	0	0	0	0	0	0	0	0	0	0	0	0	0	0
90	0	1502993593	2017-08-17 18:13:13	2017-08-17 18:43:56	0000-00-00 00:00:00	28	56	90	122	0	0	162	308	0	1487	1843	0	0	0	0	0	0	0	0	0	0	0	0	0	0	0	0	0	0	0	0	0	0	0	1000	853	1152	920	1068	1211	783	556	716	475
91	0	1503004819	2017-08-17 21:20:19	2017-08-17 21:43:49	0000-00-00 00:00:00	36	70	100	147	0	0	203	441	0	1389	1410	0	0	0	0	0	0	0	0	0	0	0	1056	1124	1256	927	1195	998	865	601	673	796	521	728	0	0	0	0	0	0	0	0	0	0
92	0	1503045813	2017-08-18 08:43:33	2017-08-18 08:44:42	0000-00-00 00:00:00	26	38	53	69	0	0	0	0	0	0	0	0	0	0	0	0	0	0	0	0	0	0	0	0	0	0	0	0	0	0	0	0	0	0	0	0	0	0	0	0	0	0	0	0
93	0	1503047208	2017-08-18 09:06:48	2017-08-18 09:27:23	0000-00-00 00:00:00	49	61	90	121	0	0	174	285	742	1229	1235	432	931	684	889	823	787	477	532	614	370	572	0	0	0	0	0	0	0	0	0	0	0	0	0	0	0	0	0	0	0	0	0	0
94	0	1503047236	2017-08-18 09:07:16	2017-08-18 09:09:41	0000-00-00 00:00:00	18	26	38	145	0	0	0	0	0	0	0	0	0	0	0	0	0	0	0	0	0	0	0	0	0	0	0	0	0	0	0	0	0	0	0	0	0	0	0	0	0	0	0	0
95	0	1503048094	2017-08-18 09:21:34	2017-08-18 09:22:53	0000-00-00 00:00:00	35	60	79	0	0	0	0	0	0	0	0	0	0	0	0	0	0	0	0	0	0	0	0	0	0	0	0	0	0	0	0	0	0	0	0	0	0	0	0	0	0	0	0	0
97	0	1503049545	2017-08-18 09:45:45	2017-08-18 10:09:58	0000-00-00 00:00:00	26	33	50	275	0	0	321	407	0	1282	1453	0	0	0	0	0	0	0	0	0	0	0	0	0	0	0	0	0	0	0	0	0	0	0	0	0	0	0	0	0	0	0	0	0
98	0	1503049755	2017-08-18 09:49:15	2017-08-18 09:54:14	0000-00-00 00:00:00	15	32	74	97	0	0	121	179	0	0	0	0	0	0	0	0	0	0	0	248	299	199	0	0	0	0	0	0	0	0	0	0	0	0	0	0	0	0	0	0	0	0	0	0
99	0	1503049881	2017-08-18 09:51:21	2017-08-18 09:52:35	0000-00-00 00:00:00	9	20	35	68	0	0	74	0	0	0	0	0	0	0	0	0	0	0	0	0	0	0	0	0	0	0	0	0	0	0	0	0	0	0	0	0	0	0	0	0	0	0	0	0
100	0	1503051062	2017-08-18 10:11:02	2017-08-18 10:13:26	0000-00-00 00:00:00	25	29	66	93	144	0	0	0	0	0	0	0	0	0	0	0	0	0	0	0	0	0	0	0	0	0	0	0	0	0	0	0	0	0	0	0	0	0	0	0	0	0	0	0
101	0	1503052153	2017-08-18 10:29:13	2017-08-18 10:32:57	0000-00-00 00:00:00	49	93	122	224	0	0	0	0	0	0	0	0	0	0	0	0	0	0	0	0	0	0	0	0	0	0	0	0	0	0	0	0	0	0	0	0	0	0	0	0	0	0	0	0
104	0	1503058693	2017-08-18 12:18:13	2017-08-18 12:29:08	0000-00-00 00:00:00	13	75	111	197	0	0	258	366	439	0	0	0	521	587	0	0	655	0	0	0	0	0	0	0	0	0	0	0	0	0	0	0	0	0	0	0	0	0	0	0	0	0	0	0
105	0	1503059148	2017-08-18 12:25:48	2017-08-18 12:27:31	0000-00-00 00:00:00	25	32	52	96	0	0	103	0	0	0	0	0	0	0	0	0	0	0	0	0	0	0	0	0	0	0	0	0	0	0	0	0	0	0	0	0	0	0	0	0	0	0	0	0
106	0	1503060242	2017-08-18 12:44:02	2017-08-18 14:09:48	0000-00-00 00:00:00	13	20	43	67	150	287	292	389	0	5139	5146	0	0	0	0	0	0	0	0	0	0	0	4796	528	4827	4914	4885	4862	5077	5099	4974	4957	5038	4999	0	0	0	0	0	0	0	0	0	0
107	0	1503061168	2017-08-18 12:59:28	2017-08-18 13:22:18	0000-00-00 00:00:00	27	61	87	142	0	0	454	529	1198	1346	1370	846	1080	1141	966	1252	1323	908	784	720	612	663	0	0	0	0	0	0	0	0	0	0	0	0	0	0	0	0	0	0	0	0	0	0
108	0	1503062902	2017-08-18 13:28:22	2017-08-18 13:47:11	0000-00-00 00:00:00	23	57	100	127	212	290	311	401	0	951	1129	0	0	0	0	0	0	0	0	0	0	0	618	593	531	469	644	565	742	790	700	675	720	766	0	0	0	0	0	0	0	0	0	0
109	0	1503071860	2017-08-18 15:57:40	2017-08-18 15:58:25	0000-00-00 00:00:00	45	0	0	0	0	0	0	0	0	0	0	0	0	0	0	0	0	0	0	0	0	0	0	0	0	0	0	0	0	0	0	0	0	0	0	0	0	0	0	0	0	0	0	0
110	0	1503076488	2017-08-18 17:14:48	2017-08-18 17:27:24	0000-00-00 00:00:00	29	50	63	77	140	197	223	292	0	738	756	0	0	0	0	0	0	0	0	0	0	0	0	0	0	0	0	0	0	0	0	0	0	0	0	0	0	0	0	0	0	0	0	0
111	0	1503078997	2017-08-18 17:56:37	2017-08-18 18:12:59	0000-00-00 00:00:00	29	54	96	122	223	286	349	439	0	982	0	0	0	0	0	0	0	0	0	0	0	0	0	0	0	0	0	0	0	0	0	0	0	0	554	633	590	510	714	670	854	787	818	760
112	0	1503079301	2017-08-18 18:01:41	2017-08-18 18:13:11	0000-00-00 00:00:00	12	19	31	51	110	205	224	274	559	683	690	419	607	675	636	651	582	334	502	402	378	451	0	0	0	0	0	0	0	0	0	0	0	0	0	0	0	0	0	0	0	0	0	0
113	0	1503079396	2017-08-18 18:03:16	2017-08-18 18:13:51	0000-00-00 00:00:00	11	18	42	85	157	232	237	297	0	630	635	0	0	0	0	0	0	0	0	0	0	0	0	0	0	0	0	0	0	0	0	0	0	0	0	0	0	0	0	0	0	0	0	0
114	0	1503079662	2017-08-18 18:07:42	2017-08-18 18:15:37	0000-00-00 00:00:00	22	66	91	113	353	474	0	0	0	0	0	0	0	0	0	0	0	0	0	0	0	0	0	0	0	0	0	0	0	0	0	0	0	0	0	0	0	0	0	0	0	0	0	0
116	0	1503080286	2017-08-18 18:18:06	2017-08-18 19:34:50	0000-00-00 00:00:00	35	54	72	114	231	333	339	415	591	0	0	0	693	767	651	4604	738	0	0	0	0	0	0	0	0	0	0	0	0	0	0	0	0	0	0	0	0	0	0	0	0	0	0	0
117	0	1503080641	2017-08-18 18:24:01	2017-08-18 18:47:15	0000-00-00 00:00:00	10	73	103	167	1141	1206	1212	1394	0	0	0	0	0	0	0	0	0	0	0	0	0	0	0	0	0	0	0	0	0	0	0	0	0	0	0	0	0	0	0	0	0	0	0	0
118	0	1503081905	2017-08-18 18:45:05	2017-08-18 21:16:58	0000-00-00 00:00:00	9113	0	0	0	0	0	0	0	0	0	0	0	0	0	0	0	0	0	0	0	0	0	0	0	0	0	0	0	0	0	0	0	0	0	0	0	0	0	0	0	0	0	0	0
119	0	1503084145	2017-08-18 19:22:25	2017-08-18 19:24:14	0000-00-00 00:00:00	23	0	0	0	0	0	0	0	0	0	0	0	0	0	0	0	0	0	0	0	0	0	0	0	0	0	0	0	0	0	0	0	0	0	0	0	0	0	0	0	0	0	0	0
120	0	1503086252	2017-08-18 19:57:32	2017-08-18 20:23:48	0000-00-00 00:00:00	33	67	94	152	311	481	565	697	0	1564	1576	0	0	0	0	0	0	0	0	0	0	0	0	0	0	0	0	0	0	0	0	0	0	0	1168	1076	782	883	1029	958	1482	1517	1241	1422
121	0	1503088076	2017-08-18 20:27:56	2017-08-18 20:29:17	0000-00-00 00:00:00	15	26	53	81	0	0	0	0	0	0	0	0	0	0	0	0	0	0	0	0	0	0	0	0	0	0	0	0	0	0	0	0	0	0	0	0	0	0	0	0	0	0	0	0
122	0	1503097435	2017-08-18 23:03:55	2017-08-18 23:12:35	0000-00-00 00:00:00	14	32	55	89	170	241	248	371	0	0	0	0	0	0	0	0	0	0	0	0	0	0	0	0	0	0	0	0	0	0	0	0	0	0	0	520	0	0	0	439	0	0	0	0
123	0	1503097486	2017-08-18 23:04:46	2017-08-18 23:05:33	0000-00-00 00:00:00	23	34	47	0	0	0	0	0	0	0	0	0	0	0	0	0	0	0	0	0	0	0	0	0	0	0	0	0	0	0	0	0	0	0	0	0	0	0	0	0	0	0	0	0
124	0	1503120829	2017-08-19 05:33:49	2017-08-19 06:00:57	0000-00-00 00:00:00	55	0	0	0	0	0	0	0	0	0	0	0	0	0	0	0	0	0	0	0	0	0	0	0	0	0	0	0	0	0	0	0	0	0	0	0	0	0	0	0	0	0	0	0
126	0	1503134905	2017-08-19 09:28:25	2017-08-19 09:47:53	0000-00-00 00:00:00	33	65	91	166	286	354	420	523	0	1157	1168	0	0	0	0	0	0	0	0	0	0	0	0	0	0	0	0	0	0	0	0	0	0	0	842	686	600	751	879	814	1010	1075	937	971
127	0	1503138843	2017-08-19 10:34:03	2017-08-19 10:46:45	0000-00-00 00:00:00	27	47	81	122	196	284	321	390	425	762	0	712	462	517	488	581	552	729	679	644	614	754	0	0	0	0	0	0	0	0	0	0	0	0	0	0	0	0	0	0	0	0	0	0
128	0	1503140233	2017-08-19 10:57:13	2017-08-20 09:25:21	0000-00-00 00:00:00	16	1702	1729	1760	1867	1953	2005	2067	0	80888	0	0	0	0	0	0	0	0	0	0	0	0	0	0	0	0	0	0	0	0	0	0	0	0	0	0	0	0	0	0	0	0	0	0
129	0	1503142038	2017-08-19 11:27:18	2017-08-19 11:48:43	0000-00-00 00:00:00	37	69	92	125	242	333	394	480	0	1278	1285	0	0	0	0	0	0	0	0	0	0	0	0	0	0	0	0	0	0	0	0	0	0	0	853	739	553	614	804	677	1026	1123	968	910
131	0	1503159876	2017-08-19 16:24:36	2017-08-19 16:55:37	0000-00-00 00:00:00	47	101	152	228	406	521	607	729	0	1834	1861	0	0	0	0	0	0	0	0	0	0	0	0	0	0	0	0	0	0	0	0	0	0	0	0	0	0	0	0	0	0	0	0	0
132	0	1503162498	2017-08-19 17:08:18	2017-08-19 17:27:05	0000-00-00 00:00:00	21	39	62	89	206	267	354	414	482	1112	1127	1002	675	609	723	547	764	1095	890	822	1053	940	0	0	0	0	0	0	0	0	0	0	0	0	0	0	0	0	0	0	0	0	0	0
133	0	1503165273	2017-08-19 17:54:33	2017-08-20 12:16:52	0000-00-00 00:00:00	25	70	87	106	198	561	569	654	0	0	0	0	0	0	0	0	0	0	0	0	0	0	0	0	0	0	0	689	0	0	0	0	0	0	0	0	0	0	0	0	0	0	0	0
134	0	1503170748	2017-08-19 19:25:48	2017-08-19 19:56:30	0000-00-00 00:00:00	12	16	29	71	0	0	130	265	0	1658	1842	0	0	0	0	0	0	0	0	0	0	0	0	0	0	0	0	0	0	0	0	0	0	0	0	0	0	0	0	0	0	0	0	0
135	0	1503214517	2017-08-20 07:35:17	2017-08-20 08:19:03	0000-00-00 00:00:00	77	119	320	486	771	948	990	1129	0	2612	2626	0	0	0	0	0	0	0	0	0	0	0	1465	1965	1300	1222	1832	1656	2501	2283	2575	2358	2144	2040	0	0	0	0	0	0	0	0	0	0
136	0	1503221693	2017-08-20 09:34:53	2017-08-20 09:39:23	0000-00-00 00:00:00	12	17	41	61	125	199	203	240	0	0	0	0	0	0	0	0	0	0	0	0	0	0	0	0	0	0	0	0	0	0	0	0	0	0	0	263	0	270	0	0	0	0	0	0
137	0	1503260983	2017-08-20 20:29:43	2017-08-20 20:36:57	0000-00-00 00:00:00	45	53	74	121	225	320	362	434	0	0	0	0	0	0	0	0	0	0	0	0	0	0	0	0	0	0	0	0	0	0	0	0	0	0	0	0	0	0	0	0	0	0	0	0
138	0	1503297224	2017-08-21 06:33:44	2017-08-21 06:44:53	0000-00-00 00:00:00	37	45	70	110	235	323	335	424	0	0	0	0	0	0	0	0	0	0	0	0	0	0	526	565	611	669	484	639	0	0	0	0	0	0	0	0	0	0	0	0	0	0	0	0
142	0	1503333176	2017-08-21 16:32:56	2017-08-21 16:43:02	0000-00-00 00:00:00	8	11	32	63	124	189	196	216	387	599	606	238	421	372	406	397	430	282	328	340	361	259	0	0	0	0	0	0	0	0	0	0	0	0	0	0	0	0	0	0	0	0	0	0
143	0	1503501337	2017-08-23 15:15:37	2017-08-23 15:24:30	0000-00-00 00:00:00	4	8	36	49	101	144	147	191	0	527	533	0	0	0	0	0	0	0	0	0	0	0	0	0	0	0	0	0	0	0	0	0	0	0	0	0	0	0	0	0	0	0	0	0
144	0	1503582033	2017-08-24 13:40:33	2017-08-24 14:08:31	0000-00-00 00:00:00	41	81	110	152	0	0	230	360	0	1648	1678	0	0	0	0	0	0	0	0	0	0	0	0	0	0	0	0	0	0	0	0	0	0	0	1063	1302	981	1118	1239	1179	652	717	475	775
145	0	1503661446	2017-08-25 11:44:06	2017-08-25 11:44:13	0000-00-00 00:00:00	7	0	0	0	0	0	0	0	0	0	0	0	0	0	0	0	0	0	0	0	0	0	0	0	0	0	0	0	0	0	0	0	0	0	0	0	0	0	0	0	0	0	0	0
146	0	1503835230	2017-08-27 12:00:30	2017-08-27 12:01:36	0000-00-00 00:00:00	25	53	66	0	0	0	0	0	0	0	0	0	0	0	0	0	0	0	0	0	0	0	0	0	0	0	0	0	0	0	0	0	0	0	0	0	0	0	0	0	0	0	0	0
147	0	1503901417	2017-08-28 06:23:37	2017-08-28 06:24:09	0000-00-00 00:00:00	32	0	0	0	0	0	0	0	0	0	0	0	0	0	0	0	0	0	0	0	0	0	0	0	0	0	0	0	0	0	0	0	0	0	0	0	0	0	0	0	0	0	0	0
148	0	1504162836	2017-08-31 07:00:36	2017-08-31 07:01:17	0000-00-00 00:00:00	41	0	0	0	0	0	0	0	0	0	0	0	0	0	0	0	0	0	0	0	0	0	0	0	0	0	0	0	0	0	0	0	0	0	0	0	0	0	0	0	0	0	0	0
149	0	1504191513	2017-08-31 14:58:33	2017-08-31 15:34:48	0000-00-00 00:00:00	692	701	719	765	841	898	980	1075	0	2163	2175	0	0	0	0	0	0	0	0	0	0	0	0	0	0	0	0	0	0	0	0	0	0	0	0	0	0	0	0	0	0	0	0	0
150	0	1504192171	2017-08-31 15:09:31	2017-08-31 15:34:40	0000-00-00 00:00:00	33	49	96	117	284	432	536	632	1309	1493	1509	923	1174	1371	1105	1429	1245	1047	856	710	782	978	0	0	0	0	0	0	0	0	0	0	0	0	0	0	0	0	0	0	0	0	0	0
152	0	1504552497	2017-09-04 19:14:57	2017-09-04 19:15:54	0000-00-00 00:00:00	57	0	0	0	0	0	0	0	0	0	0	0	0	0	0	0	0	0	0	0	0	0	0	0	0	0	0	0	0	0	0	0	0	0	0	0	0	0	0	0	0	0	0	0
153	0	1504591044	2017-09-05 05:57:24	2017-09-05 05:57:51	0000-00-00 00:00:00	27	0	0	0	0	0	0	0	0	0	0	0	0	0	0	0	0	0	0	0	0	0	0	0	0	0	0	0	0	0	0	0	0	0	0	0	0	0	0	0	0	0	0	0
154	0	1504594719	2017-09-05 06:58:39	2017-09-05 06:59:00	0000-00-00 00:00:00	6	0	0	0	0	0	0	0	0	0	0	0	0	0	0	0	0	0	0	0	0	0	0	0	0	0	0	0	0	0	0	0	0	0	0	0	0	0	0	0	0	0	0	0
155	0	1504597592	2017-09-05 07:46:32	2017-09-05 07:47:14	0000-00-00 00:00:00	24	42	0	0	0	0	0	0	0	0	0	0	0	0	0	0	0	0	0	0	0	0	0	0	0	0	0	0	0	0	0	0	0	0	0	0	0	0	0	0	0	0	0	0
156	0	1504626096	2017-09-05 15:41:36	2017-09-05 15:49:44	0000-00-00 00:00:00	9	15	28	45	0	0	48	80	176	482	488	334	149	192	117	213	238	262	385	346	296	309	0	0	0	0	0	0	0	0	0	0	0	0	0	0	0	0	0	0	0	0	0	0
157	0	1504644782	2017-09-05 20:53:02	2017-09-05 20:56:50	0000-00-00 00:00:00	16	24	228	0	0	0	0	0	0	0	0	0	0	0	0	0	0	0	0	0	0	0	0	0	0	0	0	0	0	0	0	0	0	0	0	0	0	0	0	0	0	0	0	0
158	0	1504684598	2017-09-06 07:56:38	2017-09-06 08:36:10	0000-00-00 00:00:00	267	305	326	472	0	0	537	618	0	1720	2372	0	0	0	0	0	0	0	0	0	0	0	0	0	0	0	0	0	0	0	0	0	0	0	906	988	1075	823	751	690	1144	1416	1561	1298
160	0	1504813099	2017-09-07 19:38:19	2017-09-07 20:00:52	0000-00-00 00:00:00	32	62	88	148	0	0	194	357	0	1331	1353	0	0	0	0	0	0	0	0	0	0	0	0	0	0	0	0	0	0	0	0	0	0	0	0	0	0	0	0	0	0	0	0	0
161	0	1504858689	2017-09-08 08:18:09	2017-09-08 08:21:34	0000-00-00 00:00:00	8	20	31	50	0	0	53	120	0	0	0	0	0	0	0	0	0	0	0	0	0	0	146	0	0	205	174	196	0	0	0	0	0	0	0	0	0	0	0	0	0	0	0	0
162	0	1504870076	2017-09-08 11:27:56	2017-09-08 11:28:10	0000-00-00 00:00:00	8	14	0	0	0	0	0	0	0	0	0	0	0	0	0	0	0	0	0	0	0	0	0	0	0	0	0	0	0	0	0	0	0	0	0	0	0	0	0	0	0	0	0	0
163	0	1505139889	2017-09-11 14:24:49	2017-09-11 14:36:30	0000-00-00 00:00:00	26	32	60	147	0	0	161	242	330	701	0	600	431	397	473	274	355	509	548	631	671	570	0	0	0	0	0	0	0	0	0	0	0	0	0	0	0	0	0	0	0	0	0	0
164	0	1505139998	2017-09-11 14:26:38	2017-09-11 14:40:19	0000-00-00 00:00:00	63	73	88	100	126	157	189	236	0	754	821	0	0	0	0	0	0	0	0	0	0	0	0	0	0	0	0	0	0	0	0	0	0	0	0	0	0	0	0	0	0	0	0	0
165	0	1505140539	2017-09-11 14:35:39	2017-09-11 14:35:50	0000-00-00 00:00:00	11	0	0	0	0	0	0	0	0	0	0	0	0	0	0	0	0	0	0	0	0	0	0	0	0	0	0	0	0	0	0	0	0	0	0	0	0	0	0	0	0	0	0	0
166	0	1505141021	2017-09-11 14:43:41	2017-09-11 15:04:34	0000-00-00 00:00:00	28	35	47	69	118	163	171	245	0	1248	1253	0	0	0	0	0	0	0	0	0	0	0	0	0	0	0	0	0	0	0	0	0	0	0	835	703	773	890	643	939	377	565	624	494
167	0	1505152474	2017-09-11 17:54:34	2017-09-11 18:17:05	0000-00-00 00:00:00	34	79	119	149	0	0	224	344	0	1329	1351	0	0	0	0	0	0	0	0	0	0	0	0	0	0	0	0	0	0	0	0	0	0	0	423	493	598	729	796	662	1247	1177	937	1090
168	0	1505176643	2017-09-12 00:37:23	2017-09-12 00:53:26	0000-00-00 00:00:00	7	17	31	59	0	0	82	126	0	956	963	0	0	0	0	0	0	0	0	0	0	0	711	744	817	611	666	785	196	384	445	505	261	315	0	0	0	0	0	0	0	0	0	0
169	0	1505212487	2017-09-12 10:34:47	2017-09-12 14:18:28	0000-00-00 00:00:00	7	12	45	13256	0	0	13260	13283	0	13421	0	0	0	0	0	0	0	0	0	0	0	0	0	0	0	0	0	0	0	0	0	0	0	0	0	0	0	0	0	0	0	0	0	0
170	0	1505228907	2017-09-12 15:08:27	2017-09-12 16:03:45	0000-00-00 00:00:00	1633	1661	1680	1727	1808	1861	1918	1951	0	2754	3318	0	0	0	0	0	0	0	0	0	0	0	2165	2084	2049	2125	2199	1996	2240	2330	2423	2270	2358	2386	0	0	0	0	0	0	0	0	0	0
171	0	1505229031	2017-09-12 15:10:31	2017-09-12 15:13:35	0000-00-00 00:00:00	13	27	47	82	0	0	131	184	0	0	0	0	0	0	0	0	0	0	0	0	0	0	0	0	0	0	0	0	0	0	0	0	0	0	0	0	0	0	0	0	0	0	0	0
172	0	1505229497	2017-09-12 15:18:17	2017-09-12 15:18:41	0000-00-00 00:00:00	7	10	24	0	0	0	0	0	0	0	0	0	0	0	0	0	0	0	0	0	0	0	0	0	0	0	0	0	0	0	0	0	0	0	0	0	0	0	0	0	0	0	0	0
173	0	1505229553	2017-09-12 15:19:13	2017-09-12 15:19:20	0000-00-00 00:00:00	5	7	0	0	0	0	0	0	0	0	0	0	0	0	0	0	0	0	0	0	0	0	0	0	0	0	0	0	0	0	0	0	0	0	0	0	0	0	0	0	0	0	0	0
174	0	1505229560	2017-09-12 15:19:20	2017-09-12 15:53:04	0000-00-00 00:00:00	20	41	59	125	0	0	158	245	792	1799	2024	1508	496	314	564	696	858	1096	1321	1193	1666	1385	0	0	0	0	0	0	0	0	0	0	0	0	0	0	0	0	0	0	0	0	0	0
175	0	1505229890	2017-09-12 15:24:50	2017-09-12 15:41:24	0000-00-00 00:00:00	51	87	113	188	0	0	234	404	0	969	994	0	0	0	0	0	0	0	0	0	0	0	538	575	755	474	698	654	911	868	787	838	809	894	0	0	0	0	0	0	0	0	0	0
176	0	1505230112	2017-09-12 15:28:32	2017-09-12 15:33:15	0000-00-00 00:00:00	5	10	21	44	0	0	83	135	0	0	0	283	0	0	0	0	0	0	197	222	0	0	0	0	0	0	0	0	0	0	0	0	0	0	0	0	0	0	0	0	0	0	0	0
177	0	1505230559	2017-09-12 15:35:59	2017-09-12 15:45:09	0000-00-00 00:00:00	7	13	28	81	0	0	88	122	0	0	0	0	0	0	0	0	0	0	0	0	0	0	0	0	0	0	0	0	0	0	0	0	0	0	0	0	0	0	0	0	0	0	0	0
178	0	1505230621	2017-09-12 15:37:01	2017-09-12 15:37:35	0000-00-00 00:00:00	34	0	0	0	0	0	0	0	0	0	0	0	0	0	0	0	0	0	0	0	0	0	0	0	0	0	0	0	0	0	0	0	0	0	0	0	0	0	0	0	0	0	0	0
179	0	1505231062	2017-09-12 15:44:22	2017-09-13 09:08:42	0000-00-00 00:00:00	61602	61628	61642	61659	61712	61764	61775	61807	0	62644	62660	0	0	0	0	0	0	0	0	0	0	0	0	0	0	0	0	0	0	0	0	0	0	0	62060	61873	62128	62189	61988	61927	62450	62588	62389	62325
180	0	1505231165	2017-09-12 15:46:05	2017-09-12 15:55:48	0000-00-00 00:00:00	4	7	21	44	0	0	92	143	0	579	583	0	0	0	0	0	0	0	0	0	0	0	348	376	183	267	314	211	568	531	500	465	410	440	0	0	0	0	0	0	0	0	0	0
181	0	1505231657	2017-09-12 15:54:17	2017-09-12 15:57:52	0000-00-00 00:00:00	33	52	72	95	0	0	125	215	0	0	0	0	0	0	0	0	0	0	0	0	0	0	0	0	0	0	0	0	0	0	0	0	0	0	0	0	0	0	0	0	0	0	0	0
182	0	1505232868	2017-09-12 16:14:28	2017-09-12 16:25:46	0000-00-00 00:00:00	52	68	113	138	0	0	148	203	524	678	0	606	544	334	494	451	412	646	588	622	665	561	0	0	0	0	0	0	0	0	0	0	0	0	0	0	0	0	0	0	0	0	0	0
183	0	1505235089	2017-09-12 16:51:29	2017-09-12 16:57:13	0000-00-00 00:00:00	7	10	29	48	99	155	159	191	0	0	0	0	0	0	0	0	0	0	0	0	0	0	0	0	0	0	0	0	263	0	0	324	288	344	0	0	0	0	0	0	0	0	0	0
184	0	1505235641	2017-09-12 17:00:41	2017-09-12 17:07:01	0000-00-00 00:00:00	6	12	39	83	134	187	193	245	307	0	0	0	0	380	348	0	364	0	0	0	0	0	0	0	0	0	0	0	0	0	0	0	0	0	0	0	0	0	0	0	0	0	0	0
185	0	1505239051	2017-09-12 17:57:31	2017-09-12 17:58:05	0000-00-00 00:00:00	11	18	34	0	0	0	0	0	0	0	0	0	0	0	0	0	0	0	0	0	0	0	0	0	0	0	0	0	0	0	0	0	0	0	0	0	0	0	0	0	0	0	0	0
186	0	1505240295	2017-09-12 18:18:15	2017-09-12 18:23:35	0000-00-00 00:00:00	6	213	228	251	313	320	0	0	0	0	0	0	0	0	0	0	0	0	0	0	0	0	0	0	0	0	0	0	0	0	0	0	0	0	0	0	0	0	0	0	0	0	0	0
187	0	1505241865	2017-09-12 18:44:25	2017-09-12 20:12:37	0000-00-00 00:00:00	30	133	158	210	0	0	3594	3866	0	5292	0	0	0	0	0	0	0	0	0	0	0	0	0	0	0	0	0	0	0	0	0	0	0	0	4490	4435	4661	4636	4459	4532	4068	4262	4203	3985
188	0	1505246454	2017-09-12 20:00:54	2017-09-12 20:26:46	0000-00-00 00:00:00	47	73	93	121	0	0	160	306	0	1529	1552	0	0	0	0	0	0	0	0	0	0	0	584	508	609	547	412	484	934	1014	667	838	870	995	0	0	0	0	0	0	0	0	0	0
189	0	1505249377	2017-09-12 20:49:37	2017-09-12 21:07:26	0000-00-00 00:00:00	27	109	125	163	0	0	223	303	0	1053	1069	0	0	0	0	0	0	0	0	0	0	0	0	0	0	0	0	0	0	0	0	0	0	0	0	0	0	0	0	0	0	0	0	0
190	0	1505249630	2017-09-12 20:53:50	2017-09-13 06:06:55	0000-00-00 00:00:00	7	32027	32042	32077	32182	32232	32332	32408	32680	33176	33185	32816	32750	32472	32618	32528	32561	33110	33043	32935	32886	33162	0	0	0	0	0	0	0	0	0	0	0	0	0	0	0	0	0	0	0	0	0	0
191	0	1505253511	2017-09-12 21:58:31	2017-09-12 22:12:42	0000-00-00 00:00:00	14	21	42	75	0	0	83	162	0	794	851	0	0	0	0	0	0	0	0	0	0	0	292	327	426	361	211	399	733	692	629	547	475	531	0	0	0	0	0	0	0	0	0	0
193	0	1505285541	2017-09-13 06:52:21	2017-09-13 07:50:09	0000-00-00 00:00:00	7	12	116	136	0	0	142	3468	0	0	0	0	0	0	0	0	0	0	0	0	0	0	0	0	0	0	0	0	0	0	0	0	0	0	0	0	0	0	0	0	0	0	0	0
194	0	1505286663	2017-09-13 07:11:03	2017-09-13 07:11:11	0000-00-00 00:00:00	7	0	0	0	0	0	0	0	0	0	0	0	0	0	0	0	0	0	0	0	0	0	0	0	0	0	0	0	0	0	0	0	0	0	0	0	0	0	0	0	0	0	0	0
195	0	1505288455	2017-09-13 07:40:55	2017-09-13 07:41:17	0000-00-00 00:00:00	22	0	0	0	0	0	0	0	0	0	0	0	0	0	0	0	0	0	0	0	0	0	0	0	0	0	0	0	0	0	0	0	0	0	0	0	0	0	0	0	0	0	0	0
196	0	1505288698	2017-09-13 07:44:58	2017-09-13 07:53:08	0000-00-00 00:00:00	25	32	48	72	0	0	79	117	0	0	0	0	0	0	0	0	0	0	0	0	0	0	288	304	331	232	317	166	480	382	413	490	461	448	0	0	0	0	0	0	0	0	0	0
197	0	1505292334	2017-09-13 08:45:34	2017-09-13 08:46:42	0000-00-00 00:00:00	31	39	68	0	0	0	0	0	0	0	0	0	0	0	0	0	0	0	0	0	0	0	0	0	0	0	0	0	0	0	0	0	0	0	0	0	0	0	0	0	0	0	0	0
198	0	1505292822	2017-09-13 08:53:42	2017-09-13 08:54:37	0000-00-00 00:00:00	10	15	34	55	0	0	0	0	0	0	0	0	0	0	0	0	0	0	0	0	0	0	0	0	0	0	0	0	0	0	0	0	0	0	0	0	0	0	0	0	0	0	0	0
199	0	1505297950	2017-09-13 10:19:10	2017-09-13 11:10:14	0000-00-00 00:00:00	261	308	347	429	534	632	739	834	0	3058	3064	0	0	0	0	0	0	0	0	0	0	0	0	0	0	0	0	0	0	0	0	0	0	0	1137	901	965	1191	1076	1018	1439	1504	1380	1561
200	0	1505302848	2017-09-13 11:40:48	2017-09-13 11:46:44	0000-00-00 00:00:00	36	95	110	138	277	356	0	0	0	0	0	0	0	0	0	0	0	0	0	0	0	0	0	0	0	0	0	0	0	0	0	0	0	0	0	0	0	0	0	0	0	0	0	0
201	0	1505310583	2017-09-13 13:49:43	2017-09-13 14:11:41	0000-00-00 00:00:00	45	98	123	148	301	454	510	619	0	1297	1318	0	0	0	0	0	0	0	0	0	0	0	771	794	680	837	736	870	900	963	1075	1015	988	1003	0	0	0	0	0	0	0	0	0	0
202	0	1505312193	2017-09-13 14:16:33	2017-09-13 14:18:18	0000-00-00 00:00:00	7	10	23	38	0	0	44	105	0	0	0	0	0	0	0	0	0	0	0	0	0	0	0	0	0	0	0	0	0	0	0	0	0	0	0	0	0	0	0	0	0	0	0	0
203	0	1505329072	2017-09-13 18:57:52	2017-09-13 19:50:14	0000-00-00 00:00:00	22	2950	2963	2980	3031	3093	3095	3123	0	0	0	0	0	0	0	0	0	0	0	0	0	0	0	0	0	0	0	0	0	0	0	0	0	0	0	0	0	0	0	0	0	0	0	0
204	0	1505330367	2017-09-13 19:19:27	2017-09-13 19:22:43	0000-00-00 00:00:00	123	152	196	0	0	0	0	0	0	0	0	0	0	0	0	0	0	0	0	0	0	0	0	0	0	0	0	0	0	0	0	0	0	0	0	0	0	0	0	0	0	0	0	0
205	0	1505340123	2017-09-13 22:02:03	2017-09-13 22:02:39	0000-00-00 00:00:00	36	0	0	0	0	0	0	0	0	0	0	0	0	0	0	0	0	0	0	0	0	0	0	0	0	0	0	0	0	0	0	0	0	0	0	0	0	0	0	0	0	0	0	0
206	0	1505390452	2017-09-14 12:00:52	2017-09-14 12:01:00	0000-00-00 00:00:00	7	0	0	0	0	0	0	0	0	0	0	0	0	0	0	0	0	0	0	0	0	0	0	0	0	0	0	0	0	0	0	0	0	0	0	0	0	0	0	0	0	0	0	0
208	0	1505405094	2017-09-14 16:04:54	2017-09-14 16:31:32	0000-00-00 00:00:00	173	213	231	253	329	388	435	648	712	1562	1598	1066	772	821	879	931	751	1014	1196	1106	1135	969	0	0	0	0	0	0	0	0	0	0	0	0	0	0	0	0	0	0	0	0	0	0
209	0	1505891318	2017-09-20 07:08:38	2017-09-20 07:45:44	0000-00-00 00:00:00	70	105	142	177	0	0	270	475	0	2205	2226	0	0	0	0	0	0	0	0	0	0	0	1020	612	821	723	1104	927	1866	1758	1362	1458	1270	1174	0	0	0	0	0	0	0	0	0	0
210	0	1505914494	2017-09-20 13:34:54	2017-09-20 16:15:14	0000-00-00 00:00:00	9494	9507	9520	9537	0	0	9542	9584	0	0	0	0	0	0	0	0	0	0	0	9620	0	0	0	0	0	0	0	0	0	0	0	0	0	0	0	0	0	0	0	0	0	0	0	0
211	0	1506408886	2017-09-26 06:54:46	2017-09-29 15:24:10	0000-00-00 00:00:00	10	288673	288698	288742	0	0	288782	288948	0	289753	289764	0	0	0	0	0	0	0	0	0	0	0	0	0	0	0	0	0	0	0	0	0	0	0	289396	289525	289458	289579	289635	289675	289335	289282	289089	289022
212	0	1506435330	2017-09-26 14:15:30	2017-10-07 19:16:31	0000-00-00 00:00:00	968412	968441	968461	105107	0	0	0	0	0	0	0	0	0	0	0	0	0	0	0	0	0	0	0	0	0	0	0	0	0	0	0	0	0	0	0	0	0	0	0	0	0	0	0	0
213	0	1506444484	2017-09-26 16:48:04	2017-09-26 18:45:59	0000-00-00 00:00:00	13	34	5276	5364	5492	5546	5782	5853	0	6839	7075	0	0	0	0	0	0	0	0	0	0	0	6234	5924	6120	6059	6177	5994	6474	6297	6361	6531	6412	6608	0	0	0	0	0	0	0	0	0	0
214	0	1506458569	2017-09-26 20:42:49	2017-09-26 21:06:31	0000-00-00 00:00:00	749	760	775	804	0	0	828	882	1112	1415	1422	1237	975	1018	1070	922	953	1344	1196	1149	1304	1262	0	0	0	0	0	0	0	0	0	0	0	0	0	0	0	0	0	0	0	0	0	0
216	0	1506537368	2017-09-27 18:36:08	2017-09-27 18:42:20	0000-00-00 00:00:00	5	11	38	61	162	236	266	304	0	0	0	0	0	0	0	0	0	0	0	0	0	0	0	0	0	0	0	0	0	0	0	0	0	0	0	0	0	0	0	0	0	0	349	0
217	0	1506537410	2017-09-27 18:36:50	2017-09-27 18:53:49	0000-00-00 00:00:00	8	27	45	69	164	238	256	317	0	1014	1019	0	0	0	0	0	0	0	0	0	0	0	0	0	0	0	0	0	0	0	0	0	0	0	0	0	0	0	0	0	0	0	0	0
218	0	1506538412	2017-09-27 18:53:32	2017-09-27 19:40:37	0000-00-00 00:00:00	26	49	95	140	241	303	334	420	0	2510	2825	0	0	0	0	0	0	0	0	0	0	0	0	0	0	0	0	0	0	0	0	0	0	0	0	0	0	0	0	0	0	0	0	0
219	0	1506539247	2017-09-27 19:07:27	2017-09-29 15:08:39	0000-00-00 00:00:00	156450	156483	156519	156598	156742	156858	156982	157151	157481	158172	158472	157763	157364	157307	157535	157414	157233	157827	157893	157593	157648	157701	0	0	0	0	0	0	0	0	0	0	0	0	0	0	0	0	0	0	0	0	0	0
220	0	1506545988	2017-09-27 20:59:48	2017-09-27 21:24:19	0000-00-00 00:00:00	13	30	48	89	175	296	319	393	0	1463	1471	0	0	0	0	0	0	0	0	0	0	0	0	0	0	0	0	0	0	0	0	0	0	0	687	755	458	515	574	624	1455	1399	1166	1104
221	0	1506548921	2017-09-27 21:48:41	2017-09-27 22:20:16	0000-00-00 00:00:00	61	108	154	320	434	523	567	689	0	1895	0	0	0	0	0	0	0	0	0	0	0	0	1713	1316	1399	1789	1541	1633	1158	1060	877	782	967	1232	0	0	0	0	0	0	0	0	0	0
222	0	1506550340	2017-09-27 22:12:20	2017-09-27 22:19:02	0000-00-00 00:00:00	12	23	59	98	169	236	244	315	0	0	0	0	0	0	0	0	0	0	0	0	0	0	0	0	0	0	0	0	0	0	0	0	0	0	0	0	0	0	0	0	0	0	402	355
223	0	1506554363	2017-09-27 23:19:23	2017-09-27 23:56:07	0000-00-00 00:00:00	29	83	126	193	0	0	231	333	765	2158	2204	1104	842	543	609	396	691	1240	977	907	1174	1033	0	0	0	0	0	0	0	0	0	0	0	0	0	0	0	0	0	0	0	0	0	0
224	0	1506555376	2017-09-27 23:36:16	2017-09-28 04:23:35	0000-00-00 00:00:00	3	12	27	45	93	167	170	255	0	0	0	0	0	0	0	0	0	0	0	0	0	0	16823	16900	16556	16476	383	327	17077	17239	0	17169	17127	16963	0	0	0	0	0	0	0	0	0	0
226	0	1506568997	2017-09-28 03:23:17	2017-09-28 03:52:06	0000-00-00 00:00:00	32	53	111	146	323	466	576	675	0	1729	0	0	0	0	0	0	0	0	0	0	0	0	0	0	0	0	0	0	0	0	0	0	0	0	0	0	0	0	0	0	0	0	0	0
227	0	1506581294	2017-09-28 06:48:14	2017-09-28 06:49:56	0000-00-00 00:00:00	25	39	68	102	0	0	0	0	0	0	0	0	0	0	0	0	0	0	0	0	0	0	0	0	0	0	0	0	0	0	0	0	0	0	0	0	0	0	0	0	0	0	0	0
229	0	1506587414	2017-09-28 08:30:14	2017-09-29 08:59:11	0000-00-00 00:00:00	42	46	88123	88137	0	0	0	0	0	0	0	0	0	0	0	0	0	0	0	0	0	0	0	0	0	0	0	0	0	0	0	0	0	0	0	0	0	0	0	0	0	0	0	0
230	0	1506588995	2017-09-28 08:56:35	2017-09-28 10:31:24	0000-00-00 00:00:00	31	41	62	114	201	274	3957	4058	0	5682	5689	0	0	0	0	0	0	0	0	0	0	0	0	0	0	0	0	0	0	0	0	0	0	0	4458	4131	4264	4330	4395	4195	4597	4804	4524	4735
231	0	1506602501	2017-09-28 12:41:41	2017-09-28 12:58:43	0000-00-00 00:00:00	11	43	64	86	136	191	224	312	784	977	1022	385	917	859	731	822	890	578	694	459	522	430	0	0	0	0	0	0	0	0	0	0	0	0	0	0	0	0	0	0	0	0	0	0
232	0	1506603393	2017-09-28 12:56:33	2017-09-28 13:02:13	0000-00-00 00:00:00	34	62	103	117	0	0	155	282	0	0	0	0	0	0	0	0	0	0	0	0	0	0	0	0	0	0	0	340	0	0	0	0	0	0	0	0	0	0	0	0	0	0	0	0
233	0	1506623621	2017-09-28 18:33:41	2017-09-28 18:59:52	0000-00-00 00:00:00	28	58	82	221	355	447	603	705	0	1561	1571	0	0	0	0	0	0	0	0	0	0	0	0	0	0	0	0	0	0	0	0	0	0	0	0	0	0	0	0	0	0	0	0	0
234	0	1506632138	2017-09-28 20:55:38	2017-09-28 21:06:44	0000-00-00 00:00:00	7	11	25	41	0	0	50	83	0	639	666	0	0	0	0	0	0	0	0	0	0	0	0	0	0	0	0	0	0	0	0	0	0	0	146	176	160	131	102	119	216	266	193	256
235	0	1506635754	2017-09-28 21:55:54	2017-09-28 22:23:36	0000-00-00 00:00:00	24	49	69	148	0	0	222	339	1131	1662	0	787	922	1059	991	1278	1213	417	575	499	648	711	0	0	0	0	0	0	0	0	0	0	0	0	0	0	0	0	0	0	0	0	0	0
236	0	1506645523	2017-09-29 00:38:43	2017-09-29 01:03:42	0000-00-00 00:00:00	43	81	118	238	0	0	320	452	0	1462	1499	0	0	0	0	0	0	0	0	0	0	0	0	0	0	0	0	0	0	0	0	0	0	0	0	0	0	0	0	0	0	0	0	0
237	0	1506647588	2017-09-29 01:13:08	2017-09-29 01:14:42	0000-00-00 00:00:00	24	43	63	94	0	0	0	0	0	0	0	0	0	0	0	0	0	0	0	0	0	0	0	0	0	0	0	0	0	0	0	0	0	0	0	0	0	0	0	0	0	0	0	0
238	0	1506658236	2017-09-29 04:10:36	2017-09-29 04:29:53	0000-00-00 00:00:00	27	41	64	103	201	282	303	453	0	1157	0	0	0	0	0	0	0	0	0	0	0	0	0	0	0	0	0	0	0	0	0	0	0	0	903	1074	1025	819	1138	948	657	560	517	628
239	0	1506708936	2017-09-29 18:15:36	2017-09-29 18:33:17	0000-00-00 00:00:00	22	30	46	91	0	0	191	334	783	1054	1061	513	1047	903	727	841	980	448	386	619	668	564	0	0	0	0	0	0	0	0	0	0	0	0	0	0	0	0	0	0	0	0	0	0
241	0	1506761690	2017-09-30 08:54:50	2017-09-30 08:55:08	0000-00-00 00:00:00	2	4	18	0	0	0	0	0	0	0	0	0	0	0	0	0	0	0	0	0	0	0	0	0	0	0	0	0	0	0	0	0	0	0	0	0	0	0	0	0	0	0	0	0
243	0	1506761946	2017-09-30 08:59:06	2017-09-30 08:59:17	0000-00-00 00:00:00	9	11	0	0	0	0	0	0	0	0	0	0	0	0	0	0	0	0	0	0	0	0	0	0	0	0	0	0	0	0	0	0	0	0	0	0	0	0	0	0	0	0	0	0
244	0	1506763901	2017-09-30 09:31:41	2017-09-30 09:56:35	0000-00-00 00:00:00	68	102	139	206	342	458	517	661	1378	1478	1494	843	1260	1318	1437	1136	1201	725	906	1081	990	781	0	0	0	0	0	0	0	0	0	0	0	0	0	0	0	0	0	0	0	0	0	0
246	0	1506785183	2017-09-30 15:26:23	2017-09-30 15:27:06	0000-00-00 00:00:00	8	14	43	0	0	0	0	0	0	0	0	0	0	0	0	0	0	0	0	0	0	0	0	0	0	0	0	0	0	0	0	0	0	0	0	0	0	0	0	0	0	0	0	0
247	0	1506785414	2017-09-30 15:30:14	2017-09-30 15:32:19	0000-00-00 00:00:00	2	13	32	61	125	0	0	0	0	0	0	0	0	0	0	0	0	0	0	0	0	0	0	0	0	0	0	0	0	0	0	0	0	0	0	0	0	0	0	0	0	0	0	0
248	0	1506797192	2017-09-30 18:46:32	2017-09-30 18:49:57	0000-00-00 00:00:00	23	29	51	80	139	205	0	0	0	0	0	0	0	0	0	0	0	0	0	0	0	0	0	0	0	0	0	0	0	0	0	0	0	0	0	0	0	0	0	0	0	0	0	0
249	0	1506813616	2017-09-30 23:20:16	2017-09-30 23:26:38	0000-00-00 00:00:00	37	75	124	161	291	382	0	0	0	0	0	0	0	0	0	0	0	0	0	0	0	0	0	0	0	0	0	0	0	0	0	0	0	0	0	0	0	0	0	0	0	0	0	0
250	0	1506839757	2017-10-01 06:35:57	2017-10-01 07:30:08	0000-00-00 00:00:00	30	52	98	180	324	423	1769	1824	2091	2779	3251	2478	2021	2156	1953	2211	1873	2309	2381	2435	2250	2518	0	0	0	0	0	0	0	0	0	0	0	0	0	0	0	0	0	0	0	0	0	0
251	0	1506844876	2017-10-01 08:01:16	2017-10-01 08:02:13	0000-00-00 00:00:00	28	57	0	0	0	0	0	0	0	0	0	0	0	0	0	0	0	0	0	0	0	0	0	0	0	0	0	0	0	0	0	0	0	0	0	0	0	0	0	0	0	0	0	0
252	0	1506862791	2017-10-01 12:59:51	2017-10-01 13:05:30	0000-00-00 00:00:00	42	58	74	91	127	173	179	250	0	0	0	0	0	0	0	0	0	0	0	0	0	0	0	0	0	0	0	0	0	0	0	0	0	0	0	0	0	0	0	0	0	0	0	0
253	0	1506955219	2017-10-02 14:40:19	2017-10-02 15:42:11	0000-00-00 00:00:00	49	108	142	283	557	781	1131	1343	0	3712	0	0	0	0	0	0	0	0	0	0	0	0	1783	1549	2049	1470	1666	1922	2295	2741	2607	2163	2420	2859	0	0	0	0	0	0	0	0	0	0
254	0	1506956365	2017-10-02 14:59:25	2017-10-02 15:14:26	0000-00-00 00:00:00	53	98	131	196	0	0	282	496	0	0	0	579	0	0	0	0	0	665	792	840	901	724	0	0	0	0	0	0	0	0	0	0	0	0	0	0	0	0	0	0	0	0	0	0
255	0	1507026531	2017-10-03 10:28:51	2017-10-03 10:35:55	0000-00-00 00:00:00	70	104	143	280	424	0	0	0	0	0	0	0	0	0	0	0	0	0	0	0	0	0	0	0	0	0	0	0	0	0	0	0	0	0	0	0	0	0	0	0	0	0	0	0
256	0	1507147102	2017-10-04 19:58:22	2017-10-04 20:45:21	0000-00-00 00:00:00	180	192	246	272	486	575	646	767	0	2808	2819	0	0	0	0	0	0	0	0	0	0	0	1209	967	1436	1368	902	1043	1574	1508	1675	1973	1863	1788	0	0	0	0	0	0	0	0	0	0
257	0	1507199620	2017-10-05 10:33:40	2017-10-05 10:55:44	0000-00-00 00:00:00	8	14	30	84	189	244	276	354	0	1320	1324	0	0	0	0	0	0	0	0	0	0	0	0	0	0	0	0	0	0	0	0	0	0	0	697	630	420	763	560	482	1247	833	1045	1185
258	0	1507238434	2017-10-05 21:20:34	2017-10-05 21:22:14	0000-00-00 00:00:00	32	62	100	0	0	0	0	0	0	0	0	0	0	0	0	0	0	0	0	0	0	0	0	0	0	0	0	0	0	0	0	0	0	0	0	0	0	0	0	0	0	0	0	0
259	0	1507296674	2017-10-06 13:31:14	2017-10-06 14:48:57	0000-00-00 00:00:00	48	69	109	140	249	320	385	463	0	4231	4663	0	0	0	0	0	0	0	0	0	0	0	0	0	0	0	0	0	0	0	0	0	0	0	853	714	621	785	536	919	1257	1197	1012	1327
261	0	1507450222	2017-10-08 08:10:22	2017-10-08 08:49:39	0000-00-00 00:00:00	15	24	53	91	195	347	489	708	1585	2339	2357	1052	1517	1439	1372	1301	1678	1215	975	893	1128	794	0	0	0	0	0	0	0	0	0	0	0	0	0	0	0	0	0	0	0	0	0	0
263	0	1507575724	2017-10-09 19:02:04	2017-10-09 20:51:33	0000-00-00 00:00:00	31	5641	5673	5721	5786	5854	5878	5952	0	6559	6569	0	0	0	0	0	0	0	0	0	0	0	6437	6394	6365	6524	6469	6327	6120	6229	6182	6014	6074	6268	0	0	0	0	0	0	0	0	0	0
264	0	1507973001	2017-10-14 09:23:21	2017-10-14 09:30:05	0000-00-00 00:00:00	11	18	36	59	151	216	224	287	0	0	0	0	0	0	0	0	0	0	0	0	0	0	0	0	0	0	0	0	0	0	0	0	0	0	0	0	0	0	0	0	0	0	0	0
265	0	1508216167	2017-10-17 04:56:07	2017-10-17 05:10:01	0000-00-00 00:00:00	12	43	74	108	268	331	424	731	0	0	0	0	0	0	0	0	0	0	0	0	0	0	0	0	0	0	0	0	0	0	0	0	0	0	0	0	0	0	0	0	0	0	0	0
266	0	1508414088	2017-10-19 11:54:48	2017-10-19 11:55:05	0000-00-00 00:00:00	6	10	17	0	0	0	0	0	0	0	0	0	0	0	0	0	0	0	0	0	0	0	0	0	0	0	0	0	0	0	0	0	0	0	0	0	0	0	0	0	0	0	0	0
267	0	1508481717	2017-10-20 06:41:57	2017-10-20 06:48:28	0000-00-00 00:00:00	35	73	172	204	311	391	0	0	0	0	0	0	0	0	0	0	0	0	0	0	0	0	0	0	0	0	0	0	0	0	0	0	0	0	0	0	0	0	0	0	0	0	0	0
268	0	1508487695	2017-10-20 08:21:35	2017-10-20 08:23:01	0000-00-00 00:00:00	86	0	0	0	0	0	0	0	0	0	0	0	0	0	0	0	0	0	0	0	0	0	0	0	0	0	0	0	0	0	0	0	0	0	0	0	0	0	0	0	0	0	0	0
269	0	1508525700	2017-10-20 18:55:00	2017-10-20 19:19:30	0000-00-00 00:00:00	16	22	60	87	156	218	250	359	0	1428	1470	0	0	0	0	0	0	0	0	0	0	0	0	0	0	0	0	0	0	0	0	0	0	0	822	538	452	608	746	673	1006	1321	1154	893
270	0	1508695576	2017-10-22 18:06:16	2017-10-22 18:35:01	0000-00-00 00:00:00	188	190	208	219	313	379	424	520	713	1622	1725	1187	590	944	860	650	786	1406	1260	1118	1331	1052	0	0	0	0	0	0	0	0	0	0	0	0	0	0	0	0	0	0	0	0	0	0
272	0	1508850895	2017-10-24 13:14:55	2017-10-24 13:15:48	0000-00-00 00:00:00	9	14	53	0	0	0	0	0	0	0	0	0	0	0	0	0	0	0	0	0	0	0	0	0	0	0	0	0	0	0	0	0	0	0	0	0	0	0	0	0	0	0	0	0
273	0	1508862123	2017-10-24 16:22:03	2017-10-24 16:28:07	0000-00-00 00:00:00	5	15	27	43	0	0	49	76	0	360	364	0	0	0	0	0	0	0	0	0	0	0	190	232	244	212	200	222	149	170	107	138	126	180	0	0	0	0	0	0	0	0	0	0
275	0	1508957372	2017-10-25 18:49:32	2017-10-25 18:50:28	0000-00-00 00:00:00	9	16	56	0	0	0	0	0	0	0	0	0	0	0	0	0	0	0	0	0	0	0	0	0	0	0	0	0	0	0	0	0	0	0	0	0	0	0	0	0	0	0	0	0
276	0	1509047171	2017-10-26 19:46:11	2017-10-26 21:39:30	0000-00-00 00:00:00	52	89	152	304	492	703	4829	5013	0	6641	6799	0	0	0	0	0	0	0	0	0	0	0	0	0	0	0	0	0	0	0	0	0	0	0	0	0	0	0	0	0	0	0	0	0
277	0	1509049000	2017-10-26 20:16:40	2017-10-26 20:20:50	0000-00-00 00:00:00	26	81	235	250	0	0	0	0	0	0	0	0	0	0	0	0	0	0	0	0	0	0	0	0	0	0	0	0	0	0	0	0	0	0	0	0	0	0	0	0	0	0	0	0
278	0	1509049078	2017-10-26 20:17:58	2017-10-26 20:26:10	0000-00-00 00:00:00	8	23	67	287	385	450	492	0	0	0	0	0	0	0	0	0	0	0	0	0	0	0	0	0	0	0	0	0	0	0	0	0	0	0	0	0	0	0	0	0	0	0	0	0
279	0	1509081573	2017-10-27 05:19:33	2017-10-27 05:20:31	0000-00-00 00:00:00	58	0	0	0	0	0	0	0	0	0	0	0	0	0	0	0	0	0	0	0	0	0	0	0	0	0	0	0	0	0	0	0	0	0	0	0	0	0	0	0	0	0	0	0
280	0	1509085584	2017-10-27 06:26:24	2017-10-27 06:26:43	0000-00-00 00:00:00	19	0	0	0	0	0	0	0	0	0	0	0	0	0	0	0	0	0	0	0	0	0	0	0	0	0	0	0	0	0	0	0	0	0	0	0	0	0	0	0	0	0	0	0
281	0	1509090706	2017-10-27 07:51:46	2017-10-27 09:04:24	0000-00-00 00:00:00	18	28	52	4358	0	0	0	0	0	0	0	0	0	0	0	0	0	0	0	0	0	0	0	0	0	0	0	0	0	0	0	0	0	0	0	0	0	0	0	0	0	0	0	0
282	0	1509092471	2017-10-27 08:21:11	2017-10-27 08:39:58	0000-00-00 00:00:00	30	52	73	100	192	251	293	365	783	1115	1127	604	963	842	898	1084	1031	543	667	723	482	420	0	0	0	0	0	0	0	0	0	0	0	0	0	0	0	0	0	0	0	0	0	0
283	0	1509094181	2017-10-27 08:49:41	2017-10-27 09:16:49	0000-00-00 00:00:00	47	89	124	173	0	0	216	362	911	1526	1628	513	993	1213	1280	1143	1078	677	840	756	598	434	0	0	0	0	0	0	0	0	0	0	0	0	0	0	0	0	0	0	0	0	0	0
284	0	1509094272	2017-10-27 08:51:12	2017-10-27 09:21:37	0000-00-00 00:00:00	22	43	66	140	387	463	495	597	0	1779	1825	0	0	0	0	0	0	0	0	0	0	0	0	0	0	0	0	0	0	0	0	0	0	0	739	1096	866	662	965	1153	1353	1554	1414	1293
285	0	1509094279	2017-10-27 08:51:19	2017-10-27 08:51:40	0000-00-00 00:00:00	17	21	0	0	0	0	0	0	0	0	0	0	0	0	0	0	0	0	0	0	0	0	0	0	0	0	0	0	0	0	0	0	0	0	0	0	0	0	0	0	0	0	0	0
286	0	1509095048	2017-10-27 09:04:08	2017-10-27 09:20:17	0000-00-00 00:00:00	47	82	116	167	310	398	477	605	0	0	0	0	0	0	0	0	0	0	0	0	0	0	0	0	0	0	0	0	0	0	0	0	0	0	0	0	0	0	0	0	0	0	0	0
287	0	1509096460	2017-10-27 09:27:40	2017-10-27 09:36:22	0000-00-00 00:00:00	20	36	49	79	0	0	105	153	0	0	0	0	0	0	0	0	0	0	0	0	0	0	0	0	0	0	0	0	0	0	0	0	0	0	383	0	304	521	228	451	0	0	0	0
288	0	1509100007	2017-10-27 10:26:47	2017-10-27 17:24:39	0000-00-00 00:00:00	43	58	24502	25072	0	0	0	0	0	0	0	0	0	0	0	0	0	0	0	0	0	0	0	0	0	0	0	0	0	0	0	0	0	0	0	0	0	0	0	0	0	0	0	0
291	0	1509108842	2017-10-27 12:54:02	2017-10-27 13:06:53	0000-00-00 00:00:00	592	594	597	599	771	0	0	0	0	0	0	0	0	0	0	0	0	0	0	0	0	0	0	0	0	0	0	0	0	0	0	0	0	0	0	0	0	0	0	0	0	0	0	0
293	0	1509118898	2017-10-27 15:41:38	2017-10-27 15:49:58	0000-00-00 00:00:00	6	12	29	64	113	156	191	236	0	498	500	0	0	0	0	0	0	0	0	0	0	0	0	0	0	0	0	0	0	0	0	0	0	0	0	0	0	0	0	0	0	0	0	0
294	0	1509141200	2017-10-27 21:53:20	2017-10-27 22:21:04	0000-00-00 00:00:00	187	189	195	205	424	511	579	663	0	1553	1664	0	0	0	0	0	0	0	0	0	0	0	1076	1193	1133	1368	1249	1313	907	732	794	848	1022	962	0	0	0	0	0	0	0	0	0	0
295	0	1509710529	2017-11-03 12:02:09	2017-11-03 12:20:58	0000-00-00 00:00:00	4	13	42	94	215	286	298	373	0	1123	1129	0	0	0	0	0	0	0	0	0	0	0	0	0	0	0	0	0	0	0	0	0	0	0	1099	916	1037	972	856	796	625	569	689	744
296	0	1509187314	2017-10-28 10:41:54	2017-10-28 11:54:32	0000-00-00 00:00:00	28	45	59	197	293	355	3473	3573	0	4337	4358	0	0	0	0	0	0	0	0	0	0	0	0	0	0	0	0	0	0	0	0	0	0	0	4149	4035	4216	4326	4269	4087	3631	3829	3755	3690
297	0	1509194618	2017-10-28 12:43:38	2017-10-28 12:56:22	0000-00-00 00:00:00	15	24	45	75	167	228	253	292	0	759	764	0	0	0	0	0	0	0	0	0	0	0	0	0	0	0	0	0	0	0	0	0	0	0	0	0	0	0	0	0	0	0	0	0
298	0	1509196521	2017-10-28 13:15:21	2017-10-28 14:54:37	0000-00-00 00:00:00	17	22	38	74	136	198	216	267	5836	5945	5956	319	5853	5791	5816	5734	5767	376	362	424	5699	295	0	0	0	0	0	0	0	0	0	0	0	0	0	0	0	0	0	0	0	0	0	0
299	0	1509206217	2017-10-28 15:56:57	2017-10-28 16:18:33	0000-00-00 00:00:00	18	48	80	122	257	338	379	490	0	1296	0	0	0	0	0	0	0	0	0	0	0	0	0	0	0	0	0	0	0	0	0	0	0	0	774	631	740	559	901	837	929	1168	981	1050
300	0	1509310896	2017-10-29 21:01:36	2017-10-29 21:34:40	0000-00-00 00:00:00	69	111	179	249	456	636	713	820	0	1969	1984	0	0	0	0	0	0	0	0	0	0	0	963	1359	1279	1100	1027	1198	1581	1505	1728	1810	1665	1419	0	0	0	0	0	0	0	0	0	0
301	0	1509369282	2017-10-30 13:14:42	2017-10-30 13:34:42	0000-00-00 00:00:00	23	42	78	107	0	0	142	272	874	1180	1200	592	1155	1010	808	1077	946	735	442	525	666	349	0	0	0	0	0	0	0	0	0	0	0	0	0	0	0	0	0	0	0	0	0	0
303	0	1509457820	2017-10-31 13:50:20	2017-10-31 14:27:44	0000-00-00 00:00:00	38	63	146	183	0	0	598	757	0	2119	2244	0	0	0	0	0	0	0	0	0	0	0	0	0	0	0	0	0	0	0	0	0	0	0	0	0	0	0	0	0	0	0	0	0
304	0	1509556250	2017-11-01 17:10:50	2017-11-01 17:31:40	0000-00-00 00:00:00	32	64	85	115	207	298	327	414	0	1244	1250	0	0	0	0	0	0	0	0	0	0	0	1171	1234	1121	983	926	1056	535	863	657	717	781	469	0	0	0	0	0	0	0	0	0	0
305	0	1509662752	2017-11-02 22:45:52	2017-11-02 22:46:33	0000-00-00 00:00:00	24	27	41	0	0	0	0	0	0	0	0	0	0	0	0	0	0	0	0	0	0	0	0	0	0	0	0	0	0	0	0	0	0	0	0	0	0	0	0	0	0	0	0	0
306	0	1509703567	2017-11-03 10:06:07	2017-11-03 10:25:31	0000-00-00 00:00:00	23	35	54	78	140	181	202	274	450	1068	1164	736	340	569	397	624	510	959	899	838	680	784	0	0	0	0	0	0	0	0	0	0	0	0	0	0	0	0	0	0	0	0	0	0
308	0	1509726756	2017-11-03 16:32:36	2017-11-03 16:49:49	0000-00-00 00:00:00	11	38	50	75	0	0	111	153	210	1024	1033	863	389	501	257	441	324	755	694	633	577	804	0	0	0	0	0	0	0	0	0	0	0	0	0	0	0	0	0	0	0	0	0	0
309	0	1509712091	2017-11-03 12:28:11	2017-11-03 12:58:52	0000-00-00 00:00:00	18	33	48	96	0	0	156	236	0	1243	1841	0	0	0	0	0	0	0	0	0	0	0	0	0	0	0	0	0	0	0	0	0	0	0	0	0	0	0	0	0	0	0	0	0
310	0	1509722441	2017-11-03 15:20:41	2017-11-03 15:32:09	0000-00-00 00:00:00	18	33	54	80	0	0	155	197	0	683	688	0	0	0	0	0	0	0	0	0	0	0	314	279	400	255	379	350	612	670	440	512	563	475	0	0	0	0	0	0	0	0	0	0
311	0	1509727859	2017-11-03 16:50:59	2017-11-03 16:51:05	0000-00-00 00:00:00	6	0	0	0	0	0	0	0	0	0	0	0	0	0	0	0	0	0	0	0	0	0	0	0	0	0	0	0	0	0	0	0	0	0	0	0	0	0	0	0	0	0	0	0
312	0	1509899071	2017-11-05 16:24:31	2017-11-05 16:52:06	0000-00-00 00:00:00	26	49	69	145	288	399	484	590	0	1636	1655	0	0	0	0	0	0	0	0	0	0	0	0	0	0	0	0	0	0	0	0	0	0	0	0	0	0	0	0	0	0	0	0	0
313	0	1509971782	2017-11-06 12:36:22	2017-11-06 12:36:56	0000-00-00 00:00:00	14	20	34	0	0	0	0	0	0	0	0	0	0	0	0	0	0	0	0	0	0	0	0	0	0	0	0	0	0	0	0	0	0	0	0	0	0	0	0	0	0	0	0	0
314	0	1509980406	2017-11-06 15:00:06	2017-11-06 15:03:04	0000-00-00 00:00:00	9	18	39	178	0	0	0	0	0	0	0	0	0	0	0	0	0	0	0	0	0	0	0	0	0	0	0	0	0	0	0	0	0	0	0	0	0	0	0	0	0	0	0	0
315	0	1509992322	2017-11-06 18:18:42	2017-11-06 18:47:36	0000-00-00 00:00:00	57	137	165	185	278	395	430	573	0	1640	1734	0	0	0	0	0	0	0	0	0	0	0	0	0	0	0	0	0	0	0	0	0	0	0	714	636	947	830	773	883	1185	1007	1153	1309
316	0	1510074079	2017-11-07 17:01:19	2017-11-07 17:27:23	0000-00-00 00:00:00	40	66	95	141	251	344	423	548	0	1345	1564	0	0	0	0	0	0	0	0	0	0	0	628	850	925	823	906	674	981	1086	1047	1215	1123	1158	0	0	0	0	0	0	0	0	0	0
317	0	1510087688	2017-11-07 20:48:08	2017-11-07 21:10:03	0000-00-00 00:00:00	68	85	116	146	215	307	390	460	0	1281	1315	0	0	0	0	0	0	0	0	0	0	0	0	0	0	0	0	0	0	0	0	0	0	0	0	0	0	0	0	0	0	0	0	0
318	0	1510160610	2017-11-08 17:03:30	2017-11-08 17:31:28	0000-00-00 00:00:00	16	30	73	130	291	555	667	758	1062	1586	1678	1321	1110	907	849	1022	966	1240	1187	1146	1350	1282	0	0	0	0	0	0	0	0	0	0	0	0	0	0	0	0	0	0	0	0	0	0
319	0	1510229397	2017-11-09 12:09:57	2017-11-09 12:10:38	0000-00-00 00:00:00	41	0	0	0	0	0	0	0	0	0	0	0	0	0	0	0	0	0	0	0	0	0	0	0	0	0	0	0	0	0	0	0	0	0	0	0	0	0	0	0	0	0	0	0
320	0	1510252155	2017-11-09 18:29:15	2017-11-09 18:55:53	0000-00-00 00:00:00	163	169	200	209	285	387	413	494	0	1598	0	0	0	0	0	0	0	0	0	0	0	0	0	0	0	0	0	0	0	0	0	0	0	0	939	1066	1005	1223	1169	1115	632	564	756	810
321	0	1510261177	2017-11-09 20:59:37	2017-11-09 21:06:07	0000-00-00 00:00:00	11	20	42	103	197	310	361	390	0	0	0	0	0	0	0	0	0	0	0	0	0	0	0	0	0	0	0	0	0	0	0	0	0	0	0	0	0	0	0	0	0	0	0	0
322	0	1510323516	2017-11-10 14:18:36	2017-11-10 14:48:14	0000-00-00 00:00:00	24	42	89	191	353	458	504	606	1131	1757	1778	860	1425	1267	1195	1487	1345	700	778	992	1062	925	0	0	0	0	0	0	0	0	0	0	0	0	0	0	0	0	0	0	0	0	0	0
323	0	1510384314	2017-11-11 07:11:54	2017-11-11 08:01:20	0000-00-00 00:00:00	58	103	150	216	470	672	869	1052	0	2952	2965	0	0	0	0	0	0	0	0	0	0	0	2938	2577	2182	2297	2406	2735	1621	1217	1996	1857	1718	1390	0	0	0	0	0	0	0	0	0	0
324	0	1510513051	2017-11-12 18:57:31	2017-11-12 19:02:16	0000-00-00 00:00:00	83	102	141	216	0	0	285	0	0	0	0	0	0	0	0	0	0	0	0	0	0	0	0	0	0	0	0	0	0	0	0	0	0	0	0	0	0	0	0	0	0	0	0	0
325	0	1510830546	2017-11-16 11:09:06	2017-11-16 12:44:24	0000-00-00 00:00:00	62	283	307	367	533	645	687	1965	0	5509	5718	0	0	0	0	0	0	0	0	0	0	0	0	0	0	0	0	0	0	0	0	0	0	0	2473	2234	3692	2897	3468	3252	4558	4130	4328	5095
326	0	1510850424	2017-11-16 16:40:24	2017-11-16 17:11:11	0000-00-00 00:00:00	36	74	112	164	410	514	544	642	0	1660	1847	0	0	0	0	0	0	0	0	0	0	0	0	0	0	0	0	0	0	0	0	0	0	0	0	0	0	0	0	0	0	0	0	0
328	0	1511005636	2017-11-18 11:47:16	2017-11-18 12:13:30	0000-00-00 00:00:00	8	26	61	104	237	304	382	457	652	1493	1574	1027	591	716	838	517	784	1087	901	1196	963	1141	0	0	0	0	0	0	0	0	0	0	0	0	0	0	0	0	0	0	0	0	0	0
329	0	1511457561	2017-11-23 17:19:21	2017-11-23 18:09:19	0000-00-00 00:00:00	2171	2173	2179	2182	2188	2191	2194	2197	0	2335	2998	0	0	0	0	0	0	0	0	0	0	0	0	0	0	0	0	0	0	0	0	0	0	0	2203	2202	2198	2204	2199	2200	2208	2210	2205	2206
[truncated: 70 more columns]
