# Supplementary material for: Microtiming Deviations and Swing Feel in Jazz
Source: Sci Rep. 2019 Dec 27;9:19824. doi: 10.1038/s41598-019-55981-3 (PMC6934603; doi:10.1038/s41598-019-55981-3)
Supplement: Supplementary file 2 — Supporting Information 2 [file 41598_2019_55981_MOESM2_ESM.zip › rawdata/explanations_of_files.txt]

For the file "variables.txt" :
.o = original
.e = exaggerated
.i = inverted
.q = quantized

  "d1"  <-"doxy"
  "a2"  <-"alfie"
  "p3"  <-"papermoon"
  "b4"  <-"bluemonk"
  "se5"  <-"serenade"
  "g6"  <-"getaround"
  "j7"  <-"jordu"
  "so8"  <-"sowhat"
  "m9"  <-"mellow"
  "f10"  <-"four"
  "y11"  <-"yardbird"
  "n12"  <-"nows"
  
  
further explanation:

“v_487” = “swing.qy11”

“swing” -> Question about swing

“tech” -> Question about technically correctness

“nat” -> Question about naturalness

“comp” -> I am not sure, but since this variable is coded with (0, 1), it probably codes if participants listened to the complete piece or not

The left hand side (“v_487”)  is just an arbitrary tag for the variable generated by the software with which we conducted the survey. In the xls-file there is a column with this tag. These tags are the names of the column in the header of the spreadsheet

In this column you find the responses the participants have given (1,2,3,4), the coding of -77 in the data stands for participants who did not received this particular version.

For the files "swing.complete.txt" and "swing.valid.txt":

The first contains all data and there is a variable in the end that is called "valid"- that counts the rownumbers (i.e. each participants) that do have values in it (and not NAs) [but that only counts for the ratings of the pieces, NOT for open answers... musical background questionnaire etc..] --> swing.complete.txt

the second datafile is a subset of it where I just put in all participants that have at least rated 50% of all pieces [149 participants].  --> swing.valid.txt

(~24 valid answers= 6 pieces x 4 "ratings")

so you can either use your own criteria or that one

the musician category is recoded into strings and can now be found in the (4th?) column "muscat"
