# Supplementary material for: Microtiming Deviations and Swing Feel in Jazz
Source: Sci Rep. 2019 Dec 27;9:19824. doi: 10.1038/s41598-019-55981-3 (PMC6934603; doi:10.1038/s41598-019-55981-3)
Supplement: Supplementary file 2 — Supporting Information 2 [file 41598_2019_55981_MOESM2_ESM.zip › rawdata/swing.valid.nocommas.csv]

id	duration	group	muscat	sex	age	profact	concerts	priminstrument	gmsi_dpr	gmsi_instr	gmsi_primins	gmsi_mtheor	gmsi_lttrain	gmsi_mustr1	gmsi_mustr2	gmsi_pa1	gmsi_pa2	gmsi_pa3	gmsi_pa4	gmsi_pa7	gmsi_pa8	gmsi_pa9	gmsi_pa6	gmsi_pa5	unknown_col	examp.comp	examp.nat	examp.tech	examp.swing	comp.od1	nat.od1	tech.od1	swing.od1	comp.ib4	nat.ib4	tech.ib4	swing.ib4	comp.qg6	nat.qg6	tech.qg6	swing.qg6	comp.iso8	nat.iso8	tech.iso8	swing.iso8	comp.om9	nat.om9	tech.om9	swing.om9
1	21	700	1	semiprofessional jazz musician	male	27	1	40	Bass	NA	NA	NA	NA	NA	NA	NA	NA	NA	NA	NA	NA	NA	NA	NA	NA	0	3	4	3	0	3	4	3	0	2	4	3	0	1	4	2	0	2	3	1	0	2	3	2
2	22	-1	4	professional jazz musician	male	50	5	70	klavier	NA	NA	NA	NA	NA	NA	NA	NA	NA	NA	NA	NA	NA	NA	NA	NA	1	1	3	1	NA	NA	NA	NA	NA	NA	NA	NA	NA	NA	NA	NA	NA	NA	NA	NA	NA	NA	NA	NA
3	23	2035	3	amateur jazz musician	female	25	1	30	E-Bass	4	1	2	1	4	1	2	6	7	6	6	2	2	6	7	5	0	3	4	2	NA	NA	NA	NA	NA	NA	NA	NA	NA	NA	NA	NA	NA	NA	NA	NA	NA	NA	NA	NA
7	28	1246	2	amateur jazz musician	male	21	1	10	Kontrabass	6	4	2	0	5	1	5	5	6	6	6	3	1	7	3	1	0	3	4	2	NA	NA	NA	NA	NA	NA	NA	NA	NA	NA	NA	NA	NA	NA	NA	NA	NA	NA	NA	NA
8	29	2895	3	professional jazz musician	male	26	4	40	Saxofon	NA	NA	NA	NA	NA	NA	NA	NA	NA	NA	NA	NA	NA	NA	NA	NA	1	1	3	1	NA	NA	NA	NA	NA	NA	NA	NA	NA	NA	NA	NA	NA	NA	NA	NA	NA	NA	NA	NA
9	30	867	4	non-jazz musician (amateur or professional)	male	28	1	7	E-Bass	11	2	3	1	4	5	3	5	6	7	5	2	1	7	6	3	1	3	4	2	NA	NA	NA	NA	NA	NA	NA	NA	NA	NA	NA	NA	NA	NA	NA	NA	NA	NA	NA	NA
12	35	1040	3	semiprofessional jazz musician	female	27	2	90	Gesang	NA	NA	NA	NA	NA	NA	NA	NA	NA	NA	NA	NA	NA	NA	NA	NA	1	2	3	2	NA	NA	NA	NA	NA	NA	NA	NA	NA	NA	NA	NA	NA	NA	NA	NA	NA	NA	NA	NA
13	36	1659	4	professional jazz musician	male	34	4	50	Guitar	NA	NA	NA	NA	NA	NA	NA	NA	NA	NA	NA	NA	NA	NA	NA	NA	0	2	4	1	NA	NA	NA	NA	NA	NA	NA	NA	NA	NA	NA	NA	NA	NA	NA	NA	NA	NA	NA	NA
16	40	1248	1	amateur jazz musician	male	30	2	5	Gitarre	18	3	7	3	13	1	2	6	7	7	6	2	2	5	5	2	1	1	3	2	1	3	3	2	0	3	4	3	1	4	4	4	1	2	4	1	1	2	3	3
18	42	1361	3	semiprofessional jazz musician	male	35	1	5	Drumset	NA	NA	NA	NA	NA	NA	NA	NA	NA	NA	NA	NA	NA	NA	NA	NA	1	2	3	2	NA	NA	NA	NA	NA	NA	NA	NA	NA	NA	NA	NA	NA	NA	NA	NA	NA	NA	NA	NA
19	43	1163	4	professional jazz musician	male	41	1	50	E-Bass und Kontrabass	NA	NA	NA	NA	NA	NA	NA	NA	NA	NA	NA	NA	NA	NA	NA	NA	1	4	4	3	NA	NA	NA	NA	NA	NA	NA	NA	NA	NA	NA	NA	NA	NA	NA	NA	NA	NA	NA	NA
21	45	1232	4	non-jazz musician (amateur or professional)	female	27	0	2	Geige	13	2	3	3	13	1	6	6	3	6	7	5	1	6	3	2	0	4	4	2	NA	NA	NA	NA	NA	NA	NA	NA	NA	NA	NA	NA	NA	NA	NA	NA	NA	NA	NA	NA
23	47	-1	2	non-jazz musician (amateur or professional)	female	33	0	0	Klavier	17	3	3	4	15	1	1	7	7	7	7	1	1	7	7	1	1	3	4	3	NA	NA	NA	NA	NA	NA	NA	NA	NA	NA	NA	NA	NA	NA	NA	NA	NA	NA	NA	NA
24	48	1207	3	semiprofessional jazz musician	female	27	1	5	Gesang	NA	NA	NA	NA	NA	NA	NA	NA	NA	NA	NA	NA	NA	NA	NA	NA	1	3	3	2	NA	NA	NA	NA	NA	NA	NA	NA	NA	NA	NA	NA	NA	NA	NA	NA	NA	NA	NA	NA
27	52	1499	1	amateur jazz musician	male	21	1	1	Klavier	12	3	2	3	12	1	4	5	6	7	6	2	2	5	6	1	1	2	3	3	0	3	2	4	0	2	1	1	1	3	3	2	1	2	2	1	1	3	2	3
29	54	581	3	professional jazz musician	male	27	4	20	piano	NA	NA	NA	NA	NA	NA	NA	NA	NA	NA	NA	NA	NA	NA	NA	NA	0	3	4	3	NA	NA	NA	NA	NA	NA	NA	NA	NA	NA	NA	NA	NA	NA	NA	NA	NA	NA	NA	NA
31	56	676	4	amateur jazz musician	male	1	0	4	Kontrabass	14	4	1	1	10	1	6	6	6	7	7	2	1	5	6	1	0	1	4	2	NA	NA	NA	NA	NA	NA	NA	NA	NA	NA	NA	NA	NA	NA	NA	NA	NA	NA	NA	NA
36	61	1349	3	non-jazz musician (amateur or professional)	male	37	1	4	Gesang	15	2	1	3	15	5	3	7	6	6	6	1	2	7	6	1	1	4	4	4	NA	NA	NA	NA	NA	NA	NA	NA	NA	NA	NA	NA	NA	NA	NA	NA	NA	NA	NA	NA
37	62	1138	3	non-jazz musician (amateur or professional)	male	26	1	100	drumset	7	5	4	2	15	1	2	5	7	7	7	1	2	5	5	3	1	2	4	2	NA	NA	NA	NA	NA	NA	NA	NA	NA	NA	NA	NA	NA	NA	NA	NA	NA	NA	NA	NA
38	63	1559	1	non-jazz musician (amateur or professional)	female	20	1	0	Klavier	4	3	1	2.5	8.5	1	5	6	5	6	5	3	1	7	5	1	1	4	4	4	1	3	4	3	1	2	2	2	1	4	4	4	1	3	4	3	1	4	4	3
40	66	1716	4	non-jazz musician (amateur or professional)	male	20	6	30	Dirigieren	15	4	4	5	15	1	1	7	7	7	7	1	1	7	7	1	1	1	4	2	NA	NA	NA	NA	NA	NA	NA	NA	NA	NA	NA	NA	NA	NA	NA	NA	NA	NA	NA	NA
41	67	1254	1	non-jazz musician (amateur or professional)	female	24	1	0	Gitarre	15	3	2	7	7	1	2	6	7	7	7	1	1	7	6	1	1	3	4	3	1	2	3	3	1	2	3	2	1	3	3	3	1	1	2	1	1	2	3	3
43	69	1269	2	amateur jazz musician	female	29	1	14	Klavier	20	6	2	7	23	1	3	7	7	7	7	1	1	7	7	1	0	4	4	4	NA	NA	NA	NA	NA	NA	NA	NA	NA	NA	NA	NA	NA	NA	NA	NA	NA	NA	NA	NA
44	70	1402	4	semiprofessional jazz musician	male	26	3	40	trompete	NA	NA	NA	NA	NA	NA	NA	NA	NA	NA	NA	NA	NA	NA	NA	NA	0	3	4	2	NA	NA	NA	NA	NA	NA	NA	NA	NA	NA	NA	NA	NA	NA	NA	NA	NA	NA	NA	NA
46	72	1677	4	non-jazz musician (amateur or professional)	male	35	0	6	Viola	7	5	2	2	15	1	3	7	7	6	7	1	2	6	6	2	1	3	4	3	NA	NA	NA	NA	NA	NA	NA	NA	NA	NA	NA	NA	NA	NA	NA	NA	NA	NA	NA	NA
47	73	1552	2	non-jazz musician (amateur or professional)	male	36	2	45	Stimme	10	3	6	4	14	1	1	6	6	6	5	3	2	5	7	1	0	3	4	3	NA	NA	NA	NA	NA	NA	NA	NA	NA	NA	NA	NA	NA	NA	NA	NA	NA	NA	NA	NA
48	74	1812	1	professional jazz musician	male	34	3	10	Trompete	NA	NA	NA	NA	NA	NA	NA	NA	NA	NA	NA	NA	NA	NA	NA	NA	1	1	4	1	0	3	4	2	0	1	4	1	0	3	4	3	0	1	3	1	0	2	4	2
50	76	747	4	semiprofessional jazz musician	male	29	1	25	Saxophon	NA	NA	NA	NA	NA	NA	NA	NA	NA	NA	NA	NA	NA	NA	NA	NA	1	2	3	2	NA	NA	NA	NA	NA	NA	NA	NA	NA	NA	NA	NA	NA	NA	NA	NA	NA	NA	NA	NA
51	77	1770	3	non-jazz musician (amateur or professional)	male	50	2	12	NA	30	3	6	8	12	1	1	7	7	7	7	1	1	7	6	1	1	1	4	2	NA	NA	NA	NA	NA	NA	NA	NA	NA	NA	NA	NA	NA	NA	NA	NA	NA	NA	NA	NA
52	78	1914	1	non-jazz musician (amateur or professional)	female	40	0	6	Gesang	10	3	1	0	12	1	3	7	6	7	6	1	2	6	7	1	1	3	4	4	1	4	4	3	1	2	3	3	1	2	3	1	1	1	3	1	1	2	3	3
54	81	1708	1	amateur jazz musician	male	32	1	0	Querflöte	7	2	3	4	4	1	4	6	6	5	5	6	2	7	7	2	1	3	3	3	1	4	4	4	1	4	4	4	1	4	4	4	1	4	3	4	1	4	4	4
55	82	1311	3	professional jazz musician	male	28	2	30	Trompete	NA	NA	NA	NA	NA	NA	NA	NA	NA	NA	NA	NA	NA	NA	NA	NA	1	3	3	3	NA	NA	NA	NA	NA	NA	NA	NA	NA	NA	NA	NA	NA	NA	NA	NA	NA	NA	NA	NA
57	84	1276	4	non-jazz musician (amateur or professional)	female	28	0	0	Violine	10	3	3	1	10	2	2	5	7	7	7	1	2	5	5	1	0	2	4	2	NA	NA	NA	NA	NA	NA	NA	NA	NA	NA	NA	NA	NA	NA	NA	NA	NA	NA	NA	NA
59	86	440	1	professional jazz musician	male	33	0	25	klavier. elektronik	NA	NA	NA	NA	NA	NA	NA	NA	NA	NA	NA	NA	NA	NA	NA	NA	0	1	4	1	0	1	4	1	0	1	4	1	0	1	4	1	0	1	4	1	0	1	4	2
60	87	928	2	semiprofessional jazz musician	female	72	3	3	trombone	NA	NA	NA	NA	NA	NA	NA	NA	NA	NA	NA	NA	NA	NA	NA	NA	1	1	2	1	NA	NA	NA	NA	NA	NA	NA	NA	NA	NA	NA	NA	NA	NA	NA	NA	NA	NA	NA	NA
61	88	1235	4	amateur jazz musician	female	25	1	15	Klavier	14	5	2	14	14	1	2	6	7	7	7	2	1	6	7	1	1	2	3	3	NA	NA	NA	NA	NA	NA	NA	NA	NA	NA	NA	NA	NA	NA	NA	NA	NA	NA	NA	NA
62	89	1555	1	amateur jazz musician	male	39	1	4	Gesang	8	3	1	0	10	1	2	6	6	6	5	3	2	6	6	2	1	2	4	3	1	3	4	3	0	1	3	2	1	3	4	4	1	2	3	1	1	4	3	3
63	90	1843	3	semiprofessional jazz musician	male	46	2	25	Saxofon	NA	NA	NA	NA	NA	NA	NA	NA	NA	NA	NA	NA	NA	NA	NA	NA	1	3	4	1	NA	NA	NA	NA	NA	NA	NA	NA	NA	NA	NA	NA	NA	NA	NA	NA	NA	NA	NA	NA
64	91	1410	2	professional jazz musician	male	39	1	70	Schlagzeug	NA	NA	NA	NA	NA	NA	NA	NA	NA	NA	NA	NA	NA	NA	NA	NA	1	1	2	1	NA	NA	NA	NA	NA	NA	NA	NA	NA	NA	NA	NA	NA	NA	NA	NA	NA	NA	NA	NA
66	93	1235	1	semiprofessional jazz musician	male	31	2	40	Gitarre	NA	NA	NA	NA	NA	NA	NA	NA	NA	NA	NA	NA	NA	NA	NA	NA	1	4	4	1	0	3	4	3	0	2	4	1	0	2	4	3	1	3	3	2	0	3	3	4
69	97	1453	4	semiprofessional jazz musician	male	25	1	45	Saxophon	NA	NA	NA	NA	NA	NA	NA	NA	NA	NA	NA	NA	NA	NA	NA	NA	0	2	3	2	NA	NA	NA	NA	NA	NA	NA	NA	NA	NA	NA	NA	NA	NA	NA	NA	NA	NA	NA	NA
76	106	-1	2	professional jazz musician	male	26	1	10	Kontrabass	2	3	6	5	10	4	4	5	6	7	5	3	1	6	7	5	0	1	4	1	NA	NA	NA	NA	NA	NA	NA	NA	NA	NA	NA	NA	NA	NA	NA	NA	NA	NA	NA	NA
77	107	1370	1	professional jazz musician	female	28	2	70	Stimme	NA	NA	NA	NA	NA	NA	NA	NA	NA	NA	NA	NA	NA	NA	NA	NA	1	3	4	2	1	3	3	2	0	2	2	1	1	2	3	2	1	3	2	1	1	3	3	1
78	108	1129	2	jazz-loving non-musician	male	70	0	0	NA	0	0	0	0	0	5	7	7	4	7	7	6	7	1	4	1	1	4	3	2	NA	NA	NA	NA	NA	NA	NA	NA	NA	NA	NA	NA	NA	NA	NA	NA	NA	NA	NA	NA
80	110	756	4	non-jazz musician (amateur or professional)	male	30	1	25	Posaune	15	4	3	4	15	1	1	6	7	7	6	3	1	6	5	1	0	3	2	2	NA	NA	NA	NA	NA	NA	NA	NA	NA	NA	NA	NA	NA	NA	NA	NA	NA	NA	NA	NA
81	111	941	3	non-jazz musician (amateur or professional)	female	25	1	18	Gesang	18	4	4	5	17	1	1	6	6	6	7	1	1	7	5	1	1	3	3	4	NA	NA	NA	NA	NA	NA	NA	NA	NA	NA	NA	NA	NA	NA	NA	NA	NA	NA	NA	NA
82	112	690	1	non-jazz musician (amateur or professional)	female	27	0	1	Klarinette	2	1	1	1	7	4	3	6	4	4	5	4	5	5	5	6	0	3	3	4	1	3	3	3	0	2	2	2	0	3	3	2	0	2	2	1	0	2	2	2
83	113	635	4	non-jazz musician (amateur or professional)	male	35	1	15	Waldhorn	22	3	2	8	22	1	1	6	6	7	6	1	2	6	6	3	0	1	4	3	NA	NA	NA	NA	NA	NA	NA	NA	NA	NA	NA	NA	NA	NA	NA	NA	NA	NA	NA	NA
89	120	1576	3	non-jazz musician (amateur or professional)	female	23	1	25	Klavier	17	3	3	17	17	1	1	7	4	7	7	4	1	3	4	7	1	4	4	3	NA	NA	NA	NA	NA	NA	NA	NA	NA	NA	NA	NA	NA	NA	NA	NA	NA	NA	NA	NA
94	126	1168	3	non-jazz musician (amateur or professional)	male	36	0	40	Trompete	10	6	1	2	8	1	4	6	7	7	6	2	2	7	4	1	1	4	3	3	NA	NA	NA	NA	NA	NA	NA	NA	NA	NA	NA	NA	NA	NA	NA	NA	NA	NA	NA	NA
95	127	754	1	amateur jazz musician	female	23	1	1	Saxophon	8	1	1	0	8	1	5	7	7	5	7	2	2	5	6	1	0	1	4	3	0	3	2	2	0	2	2	1	0	3	3	3	0	1	3	1	0	2	3	3
96	128	-1	4	non-jazz musician (amateur or professional)	male	41	1	20	Bass	1	3	1	1	1	1	3	7	7	7	7	1	1	7	7	1	0	4	4	4	NA	NA	NA	NA	NA	NA	NA	NA	NA	NA	NA	NA	NA	NA	NA	NA	NA	NA	NA	NA
97	129	1285	3	non-jazz musician (amateur or professional)	male	39	1	15	Saxophon	15	9	4	1	4	1	1	7	6	6	6	5	5	3	4	3	1	4	4	4	NA	NA	NA	NA	NA	NA	NA	NA	NA	NA	NA	NA	NA	NA	NA	NA	NA	NA	NA	NA
98	131	1861	4	non-jazz musician (amateur or professional)	female	55	1	1	Querflöte	10	2	1	0	1	1	4	7	7	7	6	2	1	7	6	1	1	4	3	3	NA	NA	NA	NA	NA	NA	NA	NA	NA	NA	NA	NA	NA	NA	NA	NA	NA	NA	NA	NA
99	132	1127	1	non-jazz musician (amateur or professional)	female	43	1	3	Gesang	15	4	2	0	20	2	2	6	7	7	7	1	1	7	7	1	0	4	4	4	1	4	4	4	0	2	3	2	1	3	3	3	0	2	3	2	1	2	3	3
101	134	1842	4	semiprofessional jazz musician	male	24	2	40	Piano	NA	NA	NA	NA	NA	NA	NA	NA	NA	NA	NA	NA	NA	NA	NA	NA	1	2	4	2	NA	NA	NA	NA	NA	NA	NA	NA	NA	NA	NA	NA	NA	NA	NA	NA	NA	NA	NA	NA
102	135	2626	2	non-jazz musician (amateur or professional)	do not want to tell	65	1	2	Klarinette und Saxophon	-	2	1	-	1	3	3	5	5	5	5	4	2	5	5	2	1	3	3	3	NA	NA	NA	NA	NA	NA	NA	NA	NA	NA	NA	NA	NA	NA	NA	NA	NA	NA	NA	NA
106	142	606	1	non-jazz musician (amateur or professional)	male	27	1	5	Schlagzeug	0.25	3	2	2	15	1	1	7	7	7	7	1	4	3	7	3	0	1	4	1	0	1	4	2	0	1	4	2	0	1	4	2	0	1	4	3	0	1	4	3
107	143	533	4	non-jazz musician (amateur or professional)	male	22	1	50	Gitarre	1	6	4	6	10	1	1	7	7	7	7	1	1	1	7	1	0	4	4	3	NA	NA	NA	NA	NA	NA	NA	NA	NA	NA	NA	NA	NA	NA	NA	NA	NA	NA	NA	NA
108	144	1678	3	professional jazz musician	male	24	3	60	Gitarre	NA	NA	NA	NA	NA	NA	NA	NA	NA	NA	NA	NA	NA	NA	NA	NA	1	2	4	2	NA	NA	NA	NA	NA	NA	NA	NA	NA	NA	NA	NA	NA	NA	NA	NA	NA	NA	NA	NA
113	149	2175	4	amateur jazz musician	male	33	0	1	Bass	20	5	0.5	3	15	1	2	5	7	7	6	2	1	7	7	2	1	2	4	2	NA	NA	NA	NA	NA	NA	NA	NA	NA	NA	NA	NA	NA	NA	NA	NA	NA	NA	NA	NA
114	150	1509	1	jazz-loving non-musician	female	30	0	0	Akkordeon	6	drei	2	3	14	2	3	3	6	6	5	5	2	6	6	6	1	2	4	2	1	4	3	4	1	2	3	3	1	2	3	3	1	1	2	1	1	4	3	4
119	156	487	1	professional jazz musician	male	51	3	100	drums	NA	NA	NA	NA	NA	NA	NA	NA	NA	NA	NA	NA	NA	NA	NA	NA	0	1	0	1	0	2	2	2	0	2	3	2	0	2	2	2	0	1	1	1	0	2	2	1
121	158	2372	3	professional jazz musician	male	46	2	100	percussion	NA	NA	NA	NA	NA	NA	NA	NA	NA	NA	NA	NA	NA	NA	NA	NA	1	1	2	1	NA	NA	NA	NA	NA	NA	NA	NA	NA	NA	NA	NA	NA	NA	NA	NA	NA	NA	NA	NA
122	160	1353	4	semiprofessional jazz musician	male	54	1	22	klavier	NA	NA	NA	NA	NA	NA	NA	NA	NA	NA	NA	NA	NA	NA	NA	NA	0	4	4	3	NA	NA	NA	NA	NA	NA	NA	NA	NA	NA	NA	NA	NA	NA	NA	NA	NA	NA	NA	NA
125	163	671	1	semiprofessional jazz musician	male	19	2	70	Bari Sax	NA	NA	NA	NA	NA	NA	NA	NA	NA	NA	NA	NA	NA	NA	NA	NA	0	1	2	1	1	4	3	3	0	3	4	3	0	3	2	4	0	2	4	1	0	3	4	1
126	164	821	4	professional jazz musician	male	20	2	1	Trumpet	4	2	3	3	4	1	1	7	7	7	7	7	7	1	1	1	0	3	4	4	NA	NA	NA	NA	NA	NA	NA	NA	NA	NA	NA	NA	NA	NA	NA	NA	NA	NA	NA	NA
128	166	1253	3	amateur jazz musician	male	26	4	25	Trumpet	8	3	4	12	8	1	1	7	7	7	7	5	7	2	1	1	1	1	3	2	NA	NA	NA	NA	NA	NA	NA	NA	NA	NA	NA	NA	NA	NA	NA	NA	NA	NA	NA	NA
129	167	1351	3	semiprofessional jazz musician	male	18	2	10	Guitar	NA	NA	NA	NA	NA	NA	NA	NA	NA	NA	NA	NA	NA	NA	NA	NA	1	3	4	4	NA	NA	NA	NA	NA	NA	NA	NA	NA	NA	NA	NA	NA	NA	NA	NA	NA	NA	NA	NA
130	168	963	2	professional jazz musician	male	24	4	7	Piano	NA	NA	NA	NA	NA	NA	NA	NA	NA	NA	NA	NA	NA	NA	NA	NA	0	1	4	1	NA	NA	NA	NA	NA	NA	NA	NA	NA	NA	NA	NA	NA	NA	NA	NA	NA	NA	NA	NA
131	169	-1	4	professional jazz musician	male	48	2	150	drums	NA	NA	NA	NA	NA	NA	NA	NA	NA	NA	NA	NA	NA	NA	NA	NA	0	1	1	1	NA	NA	NA	NA	NA	NA	NA	NA	NA	NA	NA	NA	NA	NA	NA	NA	NA	NA	NA	NA
132	170	3318	2	professional jazz musician	male	32	1	0	drums	10	3	6	5	17	1	7	5	7	7	1	6	6	2	1	2	0	1	3	1	NA	NA	NA	NA	NA	NA	NA	NA	NA	NA	NA	NA	NA	NA	NA	NA	NA	NA	NA	NA
136	174	2024	1	professional jazz musician	male	21	6	120	Drums	NA	NA	NA	NA	NA	NA	NA	NA	NA	NA	NA	NA	NA	NA	NA	NA	1	1	1	1	1	2	3	2	1	1	2	1	1	2	3	2	1	1	2	1	1	3	3	3
137	175	994	2	professional jazz musician	male	50	2	70	Klavier	NA	NA	NA	NA	NA	NA	NA	NA	NA	NA	NA	NA	NA	NA	NA	NA	1	3	3	2	NA	NA	NA	NA	NA	NA	NA	NA	NA	NA	NA	NA	NA	NA	NA	NA	NA	NA	NA	NA
139	177	521	4	semiprofessional jazz musician	male	53	2	150	piano	NA	NA	NA	NA	NA	NA	NA	NA	NA	NA	NA	NA	NA	NA	NA	NA	0	1	2	1	NA	NA	NA	NA	NA	NA	NA	NA	NA	NA	NA	NA	NA	NA	NA	NA	NA	NA	NA	NA
141	179	-1	3	amateur jazz musician	female	50	1	3	double bass	20	piano. bass	1	1	20	1	5	7	6	7	7	6	6	1	4	2	0	4	4	3	NA	NA	NA	NA	NA	NA	NA	NA	NA	NA	NA	NA	NA	NA	NA	NA	NA	NA	NA	NA
142	180	583	2	professional jazz musician	male	22	3	88	drums	NA	NA	NA	NA	NA	NA	NA	NA	NA	NA	NA	NA	NA	NA	NA	NA	0	1	2	2	NA	NA	NA	NA	NA	NA	NA	NA	NA	NA	NA	NA	NA	NA	NA	NA	NA	NA	NA	NA
144	182	665	1	professional jazz musician	NA	41	2	200	NA	NA	NA	NA	NA	NA	NA	NA	NA	NA	NA	NA	NA	NA	NA	NA	NA	0	1	2	1	0	1	2	2	0	1	2	2	0	2	2	2	0	2	2	2	0	2	3	1
149	187	-1	3	professional jazz musician	male	49	4	120	Double Bass	NA	NA	NA	NA	NA	NA	NA	NA	NA	NA	NA	NA	NA	NA	NA	NA	1	1	2	2	NA	NA	NA	NA	NA	NA	NA	NA	NA	NA	NA	NA	NA	NA	NA	NA	NA	NA	NA	NA
150	188	1552	2	professional jazz musician	male	62	4	50	piano	NA	NA	NA	NA	NA	NA	NA	NA	NA	NA	NA	NA	NA	NA	NA	NA	1	1	2	1	NA	NA	NA	NA	NA	NA	NA	NA	NA	NA	NA	NA	NA	NA	NA	NA	NA	NA	NA	NA
151	189	1069	4	professional jazz musician	male	31	2	50	guitar	NA	NA	NA	NA	NA	NA	NA	NA	NA	NA	NA	NA	NA	NA	NA	NA	1	1	4	1	NA	NA	NA	NA	NA	NA	NA	NA	NA	NA	NA	NA	NA	NA	NA	NA	NA	NA	NA	NA
152	190	-1	1	professional jazz musician	male	29	1	20	Piano	19	5	5	6	24	1	1	7	7	7	7	7	7	1	1	1	1	4	4	3	1	4	4	3	1	4	3	3	1	4	4	3	1	2	2	2	1	2	3	3
153	191	851	2	professional jazz musician	male	59	16	75	Upright bass	NA	NA	NA	NA	NA	NA	NA	NA	NA	NA	NA	NA	NA	NA	NA	NA	0	1	3	1	NA	NA	NA	NA	NA	NA	NA	NA	NA	NA	NA	NA	NA	NA	NA	NA	NA	NA	NA	NA
157	196	480	2	professional jazz musician	male	59	2	60	double bass	NA	NA	NA	NA	NA	NA	NA	NA	NA	NA	NA	NA	NA	NA	NA	NA	0	1	2	1	NA	NA	NA	NA	NA	NA	NA	NA	NA	NA	NA	NA	NA	NA	NA	NA	NA	NA	NA	NA
160	199	3064	3	professional jazz musician	male	52	0	0	Trumpet. but I stopped performing after a nearly 25 year career in jazz. currently teaching.	30	2	5	6	12	1	1	6	7	7	7	6	6	3	2	1	1	1	4	2	NA	NA	NA	NA	NA	NA	NA	NA	NA	NA	NA	NA	NA	NA	NA	NA	NA	NA	NA	NA
162	201	1318	2	professional jazz musician	male	33	1	10	trumpet	25	3	5	10	14	1	1	5	7	7	7	6	6	1	1	2	1	1	3	1	NA	NA	NA	NA	NA	NA	NA	NA	NA	NA	NA	NA	NA	NA	NA	NA	NA	NA	NA	NA
168	208	1598	1	professional jazz musician	male	64	2	10	guitar. piano	40	guitar. piano. voice	6	12	12	1	1	7	7	7	7	7	7	1	1	1	1	1	3	1	1	2	3	2	0	1	2	1	0	2	2	2	1	1	1	1	0	1	2	2
169	209	2226	2	professional jazz musician	male	29	3	150	Percussion	NA	NA	NA	NA	NA	NA	NA	NA	NA	NA	NA	NA	NA	NA	NA	NA	1	2	3	1	NA	NA	NA	NA	NA	NA	NA	NA	NA	NA	NA	NA	NA	NA	NA	NA	NA	NA	NA	NA
171	211	-1	3	professional jazz musician	male	20	3	80	Trompete	NA	NA	NA	NA	NA	NA	NA	NA	NA	NA	NA	NA	NA	NA	NA	NA	1	1	3	1	NA	NA	NA	NA	NA	NA	NA	NA	NA	NA	NA	NA	NA	NA	NA	NA	NA	NA	NA	NA
173	213	-1	2	amateur jazz musician	female	65	0	0	Klavier	6	2	0.5 - 1	15	10	1	4	7	7	7	7	1	2	6	7	2	1	3	4	3	NA	NA	NA	NA	NA	NA	NA	NA	NA	NA	NA	NA	NA	NA	NA	NA	NA	NA	NA	NA
174	214	1422	1	semiprofessional jazz musician	female	32	0	12	Gesang. Violine	NA	NA	NA	NA	NA	NA	NA	NA	NA	NA	NA	NA	NA	NA	NA	NA	0	4	4	1	0	3	4	3	0	3	2	1	0	3	3	2	0	4	4	2	0	4	4	2
176	217	1019	4	amateur jazz musician	male	27	1	0	Bass guitar	8	3	2	0	3	6	6	1	5	6	5	7	5	1	2	6	0	1	3	2	NA	NA	NA	NA	NA	NA	NA	NA	NA	NA	NA	NA	NA	NA	NA	NA	NA	NA	NA	NA
177	218	2825	4	amateur jazz musician	female	24	0	0	Klavier	10	3	0.5	0	10	3	4	6	6	7	7	2	3	5	4	2	1	3	4	4	NA	NA	NA	NA	NA	NA	NA	NA	NA	NA	NA	NA	NA	NA	NA	NA	NA	NA	NA	NA
178	219	-1	1	amateur jazz musician	male	33	1	6	Schlagzeug	2	0	3	0	0	1	1	7	7	7	7	1	1	7	7	1	1	1	4	1	1	3	4	3	0	1	4	3	1	2	4	3	1	1	4	1	0	3	4	4
179	220	1471	3	non-jazz musician (amateur or professional)	female	26	2	4	Piano & Gamelan (traditional instrument)	21	3	5	20	18	1	7	5	6	6	6	6	5	2	1	3	1	3	3	3	NA	NA	NA	NA	NA	NA	NA	NA	NA	NA	NA	NA	NA	NA	NA	NA	NA	NA	NA	NA
180	221	1789	2	jazz-loving non-musician	male	57	0	0	None	0	0	0	0	1	1	1	7	7	7	7	5	7	4	1	3	1	2	2	2	NA	NA	NA	NA	NA	NA	NA	NA	NA	NA	NA	NA	NA	NA	NA	NA	NA	NA	NA	NA
182	223	2204	1	semiprofessional jazz musician	male	53	3	20	gitarre	NA	NA	NA	NA	NA	NA	NA	NA	NA	NA	NA	NA	NA	NA	NA	NA	1	4	4	3	1	3	2	3	1	2	3	3	1	3	3	4	1	2	2	1	1	4	4	4
183	224	-1	2	amateur jazz musician	male	21	1	0	Piano	3	4	2	5	5	1	1	5	7	7	7	7	6	1	4	2	1	2	4	2	NA	NA	NA	NA	NA	NA	NA	NA	NA	NA	NA	NA	NA	NA	NA	NA	NA	NA	NA	NA
184	226	1555	4	non-jazz musician (amateur or professional)	female	45	1	10	Klarinette	8	1	2	0	12	3	2	6	5	7	7	3	4	3	4	3	0	3	3	3	NA	NA	NA	NA	NA	NA	NA	NA	NA	NA	NA	NA	NA	NA	NA	NA	NA	NA	NA	NA
187	230	-1	3	amateur jazz musician	male	29	1	12	Gitarre / Klarinette	15	4	2	8	10	2	2	5	7	7	6	3	2	5	6	1	1	3	4	3	NA	NA	NA	NA	NA	NA	NA	NA	NA	NA	NA	NA	NA	NA	NA	NA	NA	NA	NA	NA
188	231	1022	1	amateur jazz musician	male	37	1	30	NA	25	4	4	2	5	1	1	2	1	1	1	2	2	2	1	2	1	3	4	3	0	3	4	2	0	2	3	2	0	3	3	3	0	2	3	1	0	2	3	2
190	233	1571	4	professional jazz musician	female	47	1	20	Voice	10	2	1	2	4	1	2	7	5	7	7	5	5	1	1	1	1	2	3	2	NA	NA	NA	NA	NA	NA	NA	NA	NA	NA	NA	NA	NA	NA	NA	NA	NA	NA	NA	NA
191	234	666	3	professional jazz musician	male	19	6	70	Kontrabass	NA	NA	NA	NA	NA	NA	NA	NA	NA	NA	NA	NA	NA	NA	NA	NA	0	2	3	1	NA	NA	NA	NA	NA	NA	NA	NA	NA	NA	NA	NA	NA	NA	NA	NA	NA	NA	NA	NA
192	235	1278	1	semiprofessional jazz musician	male	34	2	10	guitar	NA	NA	NA	NA	NA	NA	NA	NA	NA	NA	NA	NA	NA	NA	NA	NA	1	4	4	1	1	3	3	3	1	2	2	2	1	4	4	4	1	2	2	2	1	4	4	4
193	236	1499	4	professional jazz musician	female	35	3	40	Stimme	NA	NA	NA	NA	NA	NA	NA	NA	NA	NA	NA	NA	NA	NA	NA	NA	1	2	3	2	NA	NA	NA	NA	NA	NA	NA	NA	NA	NA	NA	NA	NA	NA	NA	NA	NA	NA	NA	NA
195	238	1138	3	professional jazz musician	male	32	0	9	Saxophon	20	4	6	18	22	1	1	7	7	6	7	1	1	5	7	2	1	3	4	3	NA	NA	NA	NA	NA	NA	NA	NA	NA	NA	NA	NA	NA	NA	NA	NA	NA	NA	NA	NA
196	239	1061	1	semiprofessional jazz musician	female	41	30	3	Gitarre	NA	NA	NA	NA	NA	NA	NA	NA	NA	NA	NA	NA	NA	NA	NA	NA	1	2	3	3	1	2	3	2	1	2	3	1	1	3	3	2	1	2	3	2	1	3	3	2
199	244	1494	1	amateur jazz musician	male	24	1	2	Schlagzeug	2	4	2	1	10	2	3	5	7	7	6	2	2	7	7	1	1	2	3	2	1	4	3	3	0	2	3	2	1	3	4	3	1	4	2	3	1	2	4	2
204	250	3251	1	amateur jazz musician	male	71	0	0	banjo	3	6	1	0	1	3	5	6	6	7	7	1	1	5	5	1	0	1	4	1	1	4	3	3	1	3	4	1	1	4	4	2	1	3	4	2	1	4	1	4
207	253	2859	2	jazz-loving non-musician	male	82	0	0	-	0	1	2	0	1	6	6	4	5	6	6	2	2	4	5	2	1	2	3	3	NA	NA	NA	NA	NA	NA	NA	NA	NA	NA	NA	NA	NA	NA	NA	NA	NA	NA	NA	NA
210	256	2819	2	non-jazz musician (amateur or professional)	do not want to tell	35	0	1	Gesang. Percussion	4	3	5	5	6	5	7	7	7	7	7	2	1	7	7	2	1	1	4	1	NA	NA	NA	NA	NA	NA	NA	NA	NA	NA	NA	NA	NA	NA	NA	NA	NA	NA	NA	NA
211	257	1324	3	non-jazz musician (amateur or professional)	female	28	0	6	Violine	16	3	1	5	13	1	3	6	7	7	7	2	1	6	7	1	1	3	4	2	NA	NA	NA	NA	NA	NA	NA	NA	NA	NA	NA	NA	NA	NA	NA	NA	NA	NA	NA	NA
213	259	-1	3	amateur jazz musician	male	68	3	0	Klavier	40	4	Klavier 2	2	4	1	1	7	7	7	7	1	1	7	7	1	0	1	4	2	NA	NA	NA	NA	NA	NA	NA	NA	NA	NA	NA	NA	NA	NA	NA	NA	NA	NA	NA	NA
214	261	2357	1	amateur jazz musician	male	74	0	25	Posaune	0	keine	1	0	0	1	1	7	6	6	7	2	2	7	6	1	1	4	3	4	1	3	3	3	1	4	4	4	1	4	4	4	1	3	3	3	1	3	2	2
215	263	-1	2	non-jazz musician (amateur or professional)	female	33	1	15	Gesang	25	4	1.5	3	4	1	2	6	6	6	7	2	1	6	6	1	1	3	3	3	NA	NA	NA	NA	NA	NA	NA	NA	NA	NA	NA	NA	NA	NA	NA	NA	NA	NA	NA	NA
221	269	1470	3	amateur jazz musician	male	NA	0	0	Schlagzeug	50	2	0.3	0	0	1	4	7	7	7	7	1	1	7	7	4	1	2	3	1	NA	NA	NA	NA	NA	NA	NA	NA	NA	NA	NA	NA	NA	NA	NA	NA	NA	NA	NA	NA
222	270	1724	1	jazz-loving non-musician	female	49	0	0	NA	0.5	0	1	0	0.5	3	7	4	5	6	5	5	2	6	6	2	1	4	3	4	1	3	3	2	1	4	4	4	1	4	3	4	1	2	2	2	1	4	3	3
224	273	364	2	semiprofessional jazz musician	male	27	1	5	Piano	NA	NA	NA	NA	NA	NA	NA	NA	NA	NA	NA	NA	NA	NA	NA	NA	0	1	4	2	NA	NA	NA	NA	NA	NA	NA	NA	NA	NA	NA	NA	NA	NA	NA	NA	NA	NA	NA	NA
226	276	-1	4	amateur jazz musician	male	49	1	10	Gitarre	30	2	3	0	1	1	1	6	7	6	6	2	1	7	6	4	NA	1	3	2	NA	NA	NA	NA	NA	NA	NA	NA	NA	NA	NA	NA	NA	NA	NA	NA	NA	NA	NA	NA
232	282	1127	1	amateur jazz musician	male	32	1	7	Posaune	25	1	2	1	12	3	2	6	5	6	6	2	2	5	6	3	1	3	4	4	1	4	3	3	0	4	2	3	1	4	4	4	1	4	3	1	1	3	3	3
233	283	1628	1	professional jazz musician	male	59	3	25	Saxophon	NA	NA	NA	NA	NA	NA	NA	NA	NA	NA	NA	NA	NA	NA	NA	NA	1	2	4	2	1	2	3	2	1	3	3	2	1	4	3	4	1	4	3	3	1	4	4	4
234	284	1825	3	amateur jazz musician	male	50	1	28	Gitarre	0	7	6	0	15	2	7	6	4	6	5	3	3	6	4	7	1	2	4	1	NA	NA	NA	NA	NA	NA	NA	NA	NA	NA	NA	NA	NA	NA	NA	NA	NA	NA	NA	NA
240	293	500	4	amateur jazz musician	male	47	0	2	bass	0	2	1	0	5	3	5	5	5	6	5	2	2	4	6	2	0	2	4	3	NA	NA	NA	NA	NA	NA	NA	NA	NA	NA	NA	NA	NA	NA	NA	NA	NA	NA	NA	NA
241	294	1664	2	amateur jazz musician	male	22	1	4	saxophone	10	5	6	8	10	1	1	7	7	7	7	6	6	1	1	1	1	1	4	2	NA	NA	NA	NA	NA	NA	NA	NA	NA	NA	NA	NA	NA	NA	NA	NA	NA	NA	NA	NA
242	295	1129	3	non-jazz musician (amateur or professional)	male	28	2	8	Guitar	15	5	3	0	3	2	2	6	6	6	7	5	6	3	1	2	1	3	4	3	NA	NA	NA	NA	NA	NA	NA	NA	NA	NA	NA	NA	NA	NA	NA	NA	NA	NA	NA	NA
243	296	-1	3	amateur jazz musician	male	24	1	6	Trompete	10	1	1	3	10	1	3	6	3	7	5	2	5	3	5	4	1	4	4	4	NA	NA	NA	NA	NA	NA	NA	NA	NA	NA	NA	NA	NA	NA	NA	NA	NA	NA	NA	NA
244	297	764	4	amateur jazz musician	female	54	1	12	trompete	9	2	2	0	14	5	5	7	4	3	5	2	1	7	6	1	0	1	4	1	NA	NA	NA	NA	NA	NA	NA	NA	NA	NA	NA	NA	NA	NA	NA	NA	NA	NA	NA	NA
245	298	-1	1	amateur jazz musician	male	45	0	3	Posaune	8	4	01-Feb	2	8	1	5	7	1	7	1	1	2	6	6	1	0	3	4	1	0	3	3	3	0	3	3	3	0	3	3	4	0	3	3	2	0	3	3	3
246	299	1224	3	amateur jazz musician	male	54	1	6	Posaune	20	2	2	4	6	3	1	7	7	7	7	2	1	6	5	2	1	3	4	3	NA	NA	NA	NA	NA	NA	NA	NA	NA	NA	NA	NA	NA	NA	NA	NA	NA	NA	NA	NA
247	300	1984	2	amateur jazz musician	male	46	0	5	Saxophon	12	5	1	0	10	1	1	5	7	7	6	2	1	6	6	2	0	4	4	2	NA	NA	NA	NA	NA	NA	NA	NA	NA	NA	NA	NA	NA	NA	NA	NA	NA	NA	NA	NA
248	301	1200	1	semiprofessional jazz musician	male	70	1	55	Piano	NA	NA	NA	NA	NA	NA	NA	NA	NA	NA	NA	NA	NA	NA	NA	NA	1	3	3	3	1	3	3	3	1	2	3	2	1	3	2	3	1	2	3	2	1	3	2	2
249	303	2244	4	semiprofessional jazz musician	male	59	1	10	Saxophon	NA	NA	NA	NA	NA	NA	NA	NA	NA	NA	NA	NA	NA	NA	NA	NA	1	3	4	4	NA	NA	NA	NA	NA	NA	NA	NA	NA	NA	NA	NA	NA	NA	NA	NA	NA	NA	NA	NA
250	304	1250	2	amateur jazz musician	male	70	0	3	Posaune	20	4	1	20	25	2	2	4	5	7	5	3	2	4	5	3	1	4	4	4	NA	NA	NA	NA	NA	NA	NA	NA	NA	NA	NA	NA	NA	NA	NA	NA	NA	NA	NA	NA
252	306	1164	1	non-jazz musician (amateur or professional)	male	38	1	1	Schlagzeug	5	3	1	1	5	4	3	6	7	7	7	1	1	7	7	2	0	3	4	3	0	3	4	4	0	3	3	2	1	3	4	3	1	3	4	2	1	3	3	3
253	308	1033	1	semiprofessional jazz musician	male	29	1	20	Trompete	NA	NA	NA	NA	NA	NA	NA	NA	NA	NA	NA	NA	NA	NA	NA	NA	0	1	4	1	1	2	4	2	0	3	2	2	1	1	4	4	0	4	4	2	1	1	4	3
254	309	1841	4	semiprofessional jazz musician	male	49	1	25	Altsax	NA	NA	NA	NA	NA	NA	NA	NA	NA	NA	NA	NA	NA	NA	NA	NA	1	3	2	1	NA	NA	NA	NA	NA	NA	NA	NA	NA	NA	NA	NA	NA	NA	NA	NA	NA	NA	NA	NA
255	310	688	2	professional jazz musician	male	49	3	30	Gitarre	NA	NA	NA	NA	NA	NA	NA	NA	NA	NA	NA	NA	NA	NA	NA	NA	0	1	4	1	NA	NA	NA	NA	NA	NA	NA	NA	NA	NA	NA	NA	NA	NA	NA	NA	NA	NA	NA	NA
257	312	1655	4	amateur jazz musician	male	54	1	15	Klavier	20	2	2	2	10	1	4	6	7	7	6	1	1	7	7	2	1	1	3	1	NA	NA	NA	NA	NA	NA	NA	NA	NA	NA	NA	NA	NA	NA	NA	NA	NA	NA	NA	NA
260	315	1734	3	amateur jazz musician	male	33	1	4	Drums	3	1	1	1	1	2	3	5	5	7	5	6	6	2	2	2	1	4	4	4	NA	NA	NA	NA	NA	NA	NA	NA	NA	NA	NA	NA	NA	NA	NA	NA	NA	NA	NA	NA
261	316	1564	2	non-jazz musician (amateur or professional)	male	67	1	1	Gitarre	0	2	1	0	5	1	1	6	7	7	7	1	2	6	6	6	1	3	3	3	NA	NA	NA	NA	NA	NA	NA	NA	NA	NA	NA	NA	NA	NA	NA	NA	NA	NA	NA	NA
262	317	1315	4	non-jazz musician (amateur or professional)	male	62	2	4	Gitarre	45	4	3	0	0	1	1	7	7	7	7	2	1	6	7	1	1	2	4	3	NA	NA	NA	NA	NA	NA	NA	NA	NA	NA	NA	NA	NA	NA	NA	NA	NA	NA	NA	NA
263	318	1678	1	non-jazz musician (amateur or professional)	male	67	1	1	E-Bass	10	2	3	1	2	1	6	7	7	7	6	2	2	6	7	5	0	4	4	3	0	4	4	4	0	3	4	3	0	4	4	4	1	2	4	2	0	2	2	2
265	320	1223	3	jazz-loving non-musician	female	55	0	0	-	0	0	0	0	0	2	7	6	4	7	5	2	1	7	7	1	1	3	4	4	NA	NA	NA	NA	NA	NA	NA	NA	NA	NA	NA	NA	NA	NA	NA	NA	NA	NA	NA	NA
267	322	1778	1	amateur jazz musician	male	52	1	0	Schlagzeug	5	3	1	0	6	1	1	4	6	6	6	2	2	6	6	2	1	3	4	3	1	2	2	2	1	3	2	3	1	2	3	2	1	3	2	3	1	3	3	4
268	323	2966	2	amateur jazz musician	male	56	1	3	Saxophon	23	2	0.5	1	10	3	3	6	5	6	5	3	2	5	4	2	1	4	3	1	NA	NA	NA	NA	NA	NA	NA	NA	NA	NA	NA	NA	NA	NA	NA	NA	NA	NA	NA	NA
270	325	5718	3	amateur jazz musician	male	63	1	10	drums	10	1	1	0	0	1	2	6	7	7	6	1	1	7	6	2	1	4	4	3	NA	NA	NA	NA	NA	NA	NA	NA	NA	NA	NA	NA	NA	NA	NA	NA	NA	NA	NA	NA
271	326	1847	4	amateur jazz musician	female	58	1	4	Trompete	30	2	1.5	0	3	3	5	5	4	6	3	4	3	6	3	3	1	3	4	4	NA	NA	NA	NA	NA	NA	NA	NA	NA	NA	NA	NA	NA	NA	NA	NA	NA	NA	NA	NA
272	328	1574	1	amateur jazz musician	male	42	0	4	Alt-Saxophon	0	1	0.5	0	10	1	1	7	7	7	7	1	1	7	7	1	0	3	4	3	1	4	4	4	1	3	4	3	1	3	4	3	1	2	2	2	1	4	4	4
273	329	2998	3	jazz-loving non-musician	male	57	0	0	Gitarre	4	1	2	0	0	3	6	6	6	6	6	2	2	6	6	2	1	1	3	3	NA	NA	NA	NA	NA	NA	NA	NA	NA	NA	NA	NA	NA	NA	NA	NA	NA	NA	NA	NA
[truncated: 175 more columns]
