# Supplementary material for: Microtiming Deviations and Swing Feel in Jazz
Source: Sci Rep. 2019 Dec 27;9:19824. doi: 10.1038/s41598-019-55981-3 (PMC6934603; doi:10.1038/s41598-019-55981-3)
Supplement: Supplementary file 2 — Supporting Information 2 [file 41598_2019_55981_MOESM2_ESM.zip › rawdata/swing.valid.txt]

id	duration	group	muscat	sex	age	profact	concerts	priminstrument	gmsi_dpr	gmsi_instr	gmsi_primins	gmsi_mtheor	gmsi_lttrain	gmsi_mustr1	gmsi_mustr2	gmsi_pa1	gmsi_pa2	gmsi_pa3	gmsi_pa4	gmsi_pa7	gmsi_pa8	gmsi_pa9	gmsi_pa6	gmsi_pa5	unknown_col	examp.comp	examp.nat	examp.tech	examp.swing	comp.od1	nat.od1	tech.od1	swing.od1	comp.ib4	nat.ib4	tech.ib4	swing.ib4	comp.qg6	nat.qg6	tech.qg6	swing.qg6	comp.iso8	nat.iso8	tech.iso8	swing.iso8	comp.om9	nat.om9	tech.om9	swing.om9	comp.ey11	nat.ey11	tech.ey11	swing.ey11	comp.qa2	nat.qa2	tech.qa2	swing.qa2	comp.ep3	nat.ep3	tech.ep3	swing.ep3	comp.ose5	nat.ose5	tech.ose5	swing.ose5	comp.ej7	nat.ej7	tech.ej7	swing.ej7	comp.qf10	nat.qf10	tech.qf10	swing.qf10	comp.in12	nat.in12	tech.in12	swing.in12	comp.qd1	nat.qd1	tech.qd1	swing.qd1	comp.ea2	nat.ea2	tech.ea2	swing.ea2	comp.eg6	nat.eg6	tech.eg6	swing.eg6	comp.oso8	nat.oso8	tech.oso8	swing.oso8	comp.qm9	nat.qm9	tech.qm9	swing.qm9	comp.iy11	nat.iy11	tech.iy11	swing.iy11	comp.ip3	nat.ip3	tech.ip3	swing.ip3	comp.ob4	nat.ob4	tech.ob4	swing.ob4	comp.qse5	nat.qse5	tech.qse5	swing.qse5	comp.ij7	nat.ij7	tech.ij7	swing.ij7	comp.ef10	nat.ef10	tech.ef10	swing.ef10	comp.on12	nat.on12	tech.on12	swing.on12	comp.ia2	nat.ia2	tech.ia2	swing.ia2	comp.op3	nat.op3	tech.op3	swing.op3	comp.ese5	nat.ese5	tech.ese5	swing.ese5	comp.oj7	nat.oj7	tech.oj7	swing.oj7	comp.em9	nat.em9	tech.em9	swing.em9	comp.qn12	nat.qn12	tech.qn12	swing.qn12	comp.ed1	nat.ed1	tech.ed1	swing.ed1	comp.qb4	nat.qb4	tech.qb4	swing.qb4	comp.ig6	nat.ig6	tech.ig6	swing.ig6	comp.qso8	nat.qso8	tech.qso8	swing.qso8	comp.if10	nat.if10	tech.if10	swing.if10	comp.oy11	nat.oy11	tech.oy11	swing.oy11	comp.id1	nat.id1	tech.id1	swing.id1	comp.qp3	nat.qp3	tech.qp3	swing.qp3	comp.ise5	nat.ise5	tech.ise5	swing.ise5	comp.qj7	nat.qj7	tech.qj7	swing.qj7	comp.of10	nat.of10	tech.of10	swing.of10	comp.en12	nat.en12	tech.en12	swing.en12	comp.oa2	nat.oa2	tech.oa2	swing.oa2	comp.eb4	nat.eb4	tech.eb4	swing.eb4	comp.og6	nat.og6	tech.og6	swing.og6	comp.eso8	nat.eso8	tech.eso8	swing.eso8	comp.im9	nat.im9	tech.im9	swing.im9	comp.qy11	nat.qy11	tech.qy11	swing.qy11	v_104	v_15	valid	
1	21	700	1	"semiprofessional jazz musician
"	male	27	1	40	Bass	NA	NA	NA	NA	NA	NA	NA	NA	NA	NA	NA	NA	NA	NA	NA	NA	0	3	4	3	0	3	4	3	0	2	4	3	0	1	4	2	0	2	3	1	0	2	3	2	0	3	4	3	0	2	3	3	0	2	4	2	0	1	3	2	1	2	3	3	0	3	4	4	0	2	4	3	NA	NA	NA	NA	NA	NA	NA	NA	NA	NA	NA	NA	NA	NA	NA	NA	NA	NA	NA	NA	NA	NA	NA	NA	NA	NA	NA	NA	NA	NA	NA	NA	NA	NA	NA	NA	NA	NA	NA	NA	NA	NA	NA	NA	NA	NA	NA	NA	NA	NA	NA	NA	NA	NA	NA	NA	NA	NA	NA	NA	NA	NA	NA	NA	NA	NA	NA	NA	NA	NA	NA	NA	NA	NA	NA	NA	NA	NA	NA	NA	NA	NA	NA	NA	NA	NA	NA	NA	NA	NA	NA	NA	NA	NA	NA	NA	NA	NA	NA	NA	NA	NA	NA	NA	NA	NA	NA	NA	NA	NA	NA	NA	NA	NA	NA	NA	NA	NA	NA	NA	NA	NA	NA	NA	NA	NA	NA	NA	NA	NA	NA	NA	NA	NA	NA	NA	NA	NA	NA	NA	NA	NA	NA	NA	Noten nicht  runterspielen , sonder interpretieren, Spannung halten, als ganze Band atmen.   Wenn alle Instrumente zusammen als Einheit funktionieren, swingt es.	Interessante Studie. Allerdings sollte man manche Dinge bewusst unerforscht lassen. Musik ist Magie.	48
2	22	-1	4	"professional jazz musician
"	male	50	5	70	klavier	NA	NA	NA	NA	NA	NA	NA	NA	NA	NA	NA	NA	NA	NA	NA	NA	1	1	3	1	NA	NA	NA	NA	NA	NA	NA	NA	NA	NA	NA	NA	NA	NA	NA	NA	NA	NA	NA	NA	NA	NA	NA	NA	NA	NA	NA	NA	NA	NA	NA	NA	NA	NA	NA	NA	NA	NA	NA	NA	NA	NA	NA	NA	NA	NA	NA	NA	NA	NA	NA	NA	NA	NA	NA	NA	NA	NA	NA	NA	NA	NA	NA	NA	NA	NA	NA	NA	NA	NA	NA	NA	NA	NA	NA	NA	NA	NA	NA	NA	NA	NA	NA	NA	NA	NA	NA	NA	NA	NA	NA	NA	NA	NA	NA	NA	NA	NA	NA	NA	NA	NA	NA	NA	NA	NA	NA	NA	NA	NA	NA	NA	NA	NA	NA	NA	NA	NA	NA	NA	NA	NA	NA	NA	NA	NA	NA	NA	NA	NA	NA	NA	NA	NA	NA	NA	NA	NA	NA	NA	NA	NA	NA	NA	0	1	3	1	1	1	3	1	0	1	3	1	1	1	3	1	0	1	3	1	0	1	3	1	0	1	3	1	0	1	3	1	0	1	3	1	1	1	3	1	0	1	3	1	0	1	3	1	ja das problem ( das ich als jazz musiker ) habe irgendwas dieser studie zu beurteilen ist, das ALLES in meinen ohren unmusikalisch klingt. und nichts mit jazz zu tun hat. es ist nicht jazz ! jazz ist definiert durch z.b. :    MELODISCH HARMONISCHE RHYTHMISCHE  musizier-sprache  die aus der so-called-jazz-musik von 1901 bis 1999 gebildet wird. PERSÖNLICHKEIT und INNOVATION und SOUND und PHRASING und RISIKO und KOMMUNIKATION und IMPROVISATION und GUTE time und GROOVED ( wenn es grooven soll. es gibt auch sachen die jazz sind, aber gar keine TIME haben und also nicht grooven ) und SWING ist dann nur das element WENN es swingen soll ( also afroamerikanische rhythmische ebene, die allgemeine mit der überschrift GESCHWUNGEN oder TERNÄR (was an sich auch grusliges mathemathik wort ist) beschrieben wird ) .... es gibt auch EVEN 8th also BINÄRE rhythmusebenen, die logischerweise nicht swingen im sinne des wortes. aber GROOVEN können sie.    ich vermute das durch das mit e-piano und midi spielen natürlich jede nuance des pianisten an sound/phrasing etc. noch zusätzlich herausgekommen wurde. davon abgesehen spielt er einfach nicht  gut  und hat keinen bezug zum jazz. und leider muss ich sagen alle 3 musiker sind semi-profis. spielen auch an sich unmusikalisch und sind keine  guten jazz musiker  sondern handwerksmusiker, die ganz OK spielen können. bzw. kein schlagzeuger im profi-jazz spielt so unmusikalisch wie der auf diesen aufnahmen. beim bassisten kann ich nur sagen, das der normal-handwerklich spielt, aber definitiv auch in keinster weise wie ein jazz-musiker spielt. das alles und zusätzlich einige quantisierungs und time-deplazierungs-computer tricks machen das gesamte natürlich noch furchtbarer. ich höre natürlich zusätzliche tricks der computer, aber es könnte auch teilweise einfach nur  noch schlechter  gespielt sein. also im grunde genommen hätte ich urtile fällen können wie  grauenhafte musik und furchtbar gespielt  und   noch viel mehr grauenhafte musik und furchtbar gespielt durch möglicherweise computer manipulationen . die frage nach TECHNISCHER KORREKTHEIT hab ich jedes mal als OK gekennzeichnet, weil ja immerhin alle den gleichen song spielen und nicht irgend ein musikalischer blödsinn passiert ( wie z.b. bassist spielt blues in F und pianist gleichzeitig ALL THE THINGS YOU ARE. sowas wäre dann technisch nicht korrekt im sinne von blödsinn )    wie was wann musiker swingen oder grooven, kann man also nur herausfinden mit lebenden SEHR GUTEN jazz musikern. die könnten z.b.  absichtlich  anders spielen um den groove oder swing zu  ruinieren . wenn sie dafür geld bekämen. und keiner das hören würde, und das alles anonym bleibt. weil kein jazz musiker würde nach 10.000 oder 20.000 stunden  üben  absichtlich schlecht spielen. er könnte theoertisch ANDERS spielen, was nicht schlecht ist, sondern anders. z.b. so weit  hinten  phrasieren als bassist, das man das gefühl hat das ist jetzt definitv aber  zu viel des guten  und das wäre dann nicht unbedingt schlecht gespielt (für diese fähigkeit braucht man diese 10-20.000 stunden welt-niveau jazz musiker erfahrung ), sondern nur absurd phrasiert und solche elemente würden auch im echten musiker jazz leben vorkommen, aber halt nicht 60 sekunden lang z.b.    die elemente pro sekunde, duch die MENSCHEN sich persönlich individuell ausdrücken sind vielleicht bei 1000 parametern. z.b. im klavier-bass-drums trio. bei pop-musik ist etwas vielleicht etwas weniger, aber auch noch sehr viel. bei klassik auch. manche hip-hop musik nutzt natürlich computer, und der charme von computer grooves + menschen hat auch was beim hip hop. DJ DILLA hat sehr innovative beats entsehen lassen. die auf ihre art grooven. z.b. durch nicht-quantisieren. der drummer QUESTLOVE hat z.b. sich von sample-beats inspirieren lassen und hat dann den menschlichen musik faktor  loose  mit einbezogen und zu einem innovativen beat gekommen. die platten mit d-angelo zeigen viele dieser  groove spielerein  die im hip hop gemacht werden. ein computer könnte diese grooves nicht spielen, da braucht es den menschen.    also auch für jazz braucht es den menschen. und den welt-klasse jazz musiker.    over dubs und klick tracks und das fehlen vom  musiker-spiel-niveau  können also leider keine grundlage sein um  swing  zu untersuchen.	ja das problem ( das ich als jazz musiker ) habe irgendwas dieser studie zu beurteilen ist, das ALLES in meinen ohren unmusikalisch klingt. und nichts mit jazz zu tun hat. es ist nicht jazz ! jazz ist definiert durch z.b. :    MELODISCH HARMONISCHE RHYTHMISCHE  musizier-sprache  die aus der so-called-jazz-musik von 1901 bis 1999 gebildet wird. PERSÖNLICHKEIT und INNOVATION und SOUND und PHRASING und RISIKO und KOMMUNIKATION und IMPROVISATION und GUTE time und GROOVED ( wenn es grooven soll. es gibt auch sachen die jazz sind, aber gar keine TIME haben und also nicht grooven ) und SWING ist dann nur das element WENN es swingen soll ( also afroamerikanische rhythmische ebene, die allgemeine mit der überschrift GESCHWUNGEN oder TERNÄR (was an sich auch grusliges mathemathik wort ist) beschrieben wird ) .... es gibt auch EVEN 8th also BINÄRE rhythmusebenen, die logischerweise nicht swingen im sinne des wortes. aber GROOVEN können sie.    ich vermute das durch das mit e-piano und midi spielen natürlich jede nuance des pianisten an sound/phrasing etc. noch zusätzlich herausgekommen wurde. davon abgesehen spielt er einfach nicht  gut  und hat keinen bezug zum jazz. und leider muss ich sagen alle 3 musiker sind semi-profis. spielen auch an sich unmusikalisch und sind keine  guten jazz musiker  sondern handwerksmusiker, die ganz OK spielen können. bzw. kein schlagzeuger im profi-jazz spielt so unmusikalisch wie der auf diesen aufnahmen. beim bassisten kann ich nur sagen, das der normal-handwerklich spielt, aber definitiv auch in keinster weise wie ein jazz-musiker spielt. das alles und zusätzlich einige quantisierungs und time-deplazierungs-computer tricks machen das gesamte natürlich noch furchtbarer. ich höre natürlich zusätzliche tricks der computer, aber es könnte auch teilweise einfach nur  noch schlechter  gespielt sein. also im grunde genommen hätte ich urtile fällen können wie  grauenhafte musik und furchtbar gespielt  und   noch viel mehr grauenhafte musik und furchtbar gespielt durch möglicherweise computer manipulationen . die frage nach TECHNISCHER KORREKTHEIT hab ich jedes mal als OK gekennzeichnet, weil ja immerhin alle den gleichen song spielen und nicht irgend ein musikalischer blödsinn passiert ( wie z.b. bassist spielt blues in F und pianist gleichzeitig ALL THE THINGS YOU ARE. sowas wäre dann technisch nicht korrekt im sinne von blödsinn )    wie was wann musiker swingen oder grooven, kann man also nur herausfinden mit lebenden SEHR GUTEN jazz musikern. die könnten z.b.  absichtlich  anders spielen um den groove oder swing zu  ruinieren . wenn sie dafür geld bekämen. und keiner das hören würde, und das alles anonym bleibt. weil kein jazz musiker würde nach 10.000 oder 20.000 stunden  üben  absichtlich schlecht spielen. er könnte theoertisch ANDERS spielen, was nicht schlecht ist, sondern anders. z.b. so weit  hinten  phrasieren als bassist, das man das gefühl hat das ist jetzt definitv aber  zu viel des guten  und das wäre dann nicht unbedingt schlecht gespielt (für diese fähigkeit braucht man diese 10-20.000 stunden welt-niveau jazz musiker erfahrung ), sondern nur absurd phrasiert und solche elemente würden auch im echten musiker jazz leben vorkommen, aber halt nicht 60 sekunden lang z.b.    die elemente pro sekunde, duch die MENSCHEN sich persönlich individuell ausdrücken sind vielleicht bei 1000 parametern. z.b. im klavier-bass-drums trio. bei pop-musik ist etwas vielleicht etwas weniger, aber auch noch sehr viel. bei klassik auch. manche hip-hop musik nutzt natürlich computer, und der charme von computer grooves + menschen hat auch was beim hip hop. DJ DILLA hat sehr innovative beats entsehen lassen. die auf ihre art grooven. z.b. durch nicht-quantisieren. der drummer QUESTLOVE hat z.b. sich von sample-beats inspirieren lassen und hat dann den menschlichen musik faktor  loose  mit einbezogen und zu einem innovativen beat gekommen. die platten mit d-angelo zeigen viele dieser  groove spielerein  die im hip hop gemacht werden. ein computer könnte diese grooves nicht spielen, da braucht es den menschen.    also auch für jazz braucht es den menschen. und den welt-klasse jazz musiker.    over dubs und klick tracks und das fehlen vom  musiker-spiel-niveau  können also leider keine grundlage sein um  swing  zu untersuchen.	48
3	23	2035	3	"amateur jazz musician
"	female	25	1	30	E-Bass	4	1	2	1	4	1	2	6	7	6	6	2	2	6	7	5	0	3	4	2	NA	NA	NA	NA	NA	NA	NA	NA	NA	NA	NA	NA	NA	NA	NA	NA	NA	NA	NA	NA	NA	NA	NA	NA	NA	NA	NA	NA	NA	NA	NA	NA	NA	NA	NA	NA	NA	NA	NA	NA	NA	NA	NA	NA	NA	NA	NA	NA	NA	NA	NA	NA	NA	NA	NA	NA	NA	NA	NA	NA	NA	NA	NA	NA	NA	NA	NA	NA	NA	NA	NA	NA	NA	NA	NA	NA	NA	NA	NA	NA	NA	NA	NA	NA	NA	NA	NA	NA	NA	NA	NA	NA	NA	NA	NA	NA	1	2	2	2	1	3	3	3	1	2	2	1	1	3	2	3	1	2	2	2	1	3	3	4	1	3	3	3	1	2	2	2	1	3	2	2	1	2	2	1	1	4	4	4	0	3	3	3	NA	NA	NA	NA	NA	NA	NA	NA	NA	NA	NA	NA	NA	NA	NA	NA	NA	NA	NA	NA	NA	NA	NA	NA	NA	NA	NA	NA	NA	NA	NA	NA	NA	NA	NA	NA	NA	NA	NA	NA	NA	NA	NA	NA	NA	NA	NA	NA	Ein fließendes, leichtes Gefühl, welches trotzdem mit Energie geladen ist.  Bass und Drums sollten das Fundament darstellen.  Walking Bass  beschreibt gut, wie sich dies anhören soll: Laufend, sich fortbewegend, in Bewegung, wie ein beschwingter Spaziergang.  Häufig treiben Bass und Drums ein bisschen nach Vorne, was den Eindruck von Bewegung verstärkt und so energievoller klingt.	NA	48
7	28	1246	2	"amateur jazz musician
"	male	21	1	10	Kontrabass	6	4	2	0	5	1	5	5	6	6	6	3	1	7	3	1	0	3	4	2	NA	NA	NA	NA	NA	NA	NA	NA	NA	NA	NA	NA	NA	NA	NA	NA	NA	NA	NA	NA	NA	NA	NA	NA	NA	NA	NA	NA	NA	NA	NA	NA	NA	NA	NA	NA	NA	NA	NA	NA	NA	NA	NA	NA	NA	NA	NA	NA	1	1	1	2	1	2	1	3	1	2	2	2	1	1	3	2	1	2	3	4	1	1	2	4	1	1	2	1	1	1	2	1	1	3	3	3	1	2	3	3	1	2	3	2	1	1	3	2	NA	NA	NA	NA	NA	NA	NA	NA	NA	NA	NA	NA	NA	NA	NA	NA	NA	NA	NA	NA	NA	NA	NA	NA	NA	NA	NA	NA	NA	NA	NA	NA	NA	NA	NA	NA	NA	NA	NA	NA	NA	NA	NA	NA	NA	NA	NA	NA	NA	NA	NA	NA	NA	NA	NA	NA	NA	NA	NA	NA	NA	NA	NA	NA	NA	NA	NA	NA	NA	NA	NA	NA	NA	NA	NA	NA	NA	NA	NA	NA	NA	NA	NA	NA	NA	NA	NA	NA	NA	NA	NA	NA	NA	NA	NA	NA	"Ausgewogenes Verhältnis von Form und Variation, gutes Schlagwerk, Bass begleitend; Piano nicht zu andauernd staccato, kurz liegende Jazzakkorde, Melodie auf passender Skala, nicht zu oft unbegründet (d.h. ohne Variation) der gleiche Ton"	NA	48
8	29	2895	3	"professional jazz musician
"	male	26	4	40	Saxofon	NA	NA	NA	NA	NA	NA	NA	NA	NA	NA	NA	NA	NA	NA	NA	NA	1	1	3	1	NA	NA	NA	NA	NA	NA	NA	NA	NA	NA	NA	NA	NA	NA	NA	NA	NA	NA	NA	NA	NA	NA	NA	NA	NA	NA	NA	NA	NA	NA	NA	NA	NA	NA	NA	NA	NA	NA	NA	NA	NA	NA	NA	NA	NA	NA	NA	NA	NA	NA	NA	NA	NA	NA	NA	NA	NA	NA	NA	NA	NA	NA	NA	NA	NA	NA	NA	NA	NA	NA	NA	NA	NA	NA	NA	NA	NA	NA	NA	NA	NA	NA	NA	NA	NA	NA	NA	NA	NA	NA	NA	NA	NA	NA	NA	NA	1	3	2	2	1	2	2	2	1	2	2	2	1	4	4	3	1	2	2	2	1	4	4	4	1	3	2	2	1	3	3	3	1	2	3	2	1	1	1	1	1	3	4	3	1	4	4	4	NA	NA	NA	NA	NA	NA	NA	NA	NA	NA	NA	NA	NA	NA	NA	NA	NA	NA	NA	NA	NA	NA	NA	NA	NA	NA	NA	NA	NA	NA	NA	NA	NA	NA	NA	NA	NA	NA	NA	NA	NA	NA	NA	NA	NA	NA	NA	NA	Swing ist schwer zu beschreiben. Man kann allein swingen, oder auch zu mehreren. Swing ist etwas treibendes aber nicht hektisches und hat nicht zwingend mit den ternären Achteln sondern mit den Viertel Noten die Ride und Bass gespielt werden, zu tun. Wenn diese 'Einlocken' dann swingt es. Dann kann es nur noch ein 'eiernder' Solist zerstören... alle macht den Vierteln!	Ich fand es generell schwer einzuschätzen, oh ein Stück 'technisch korrekt' gespielt wurde...	48
9	30	867	4	non-jazz musician (amateur or professional)	male	28	1	7	E-Bass	11	2	3	1	4	5	3	5	6	7	5	2	1	7	6	3	1	3	4	2	NA	NA	NA	NA	NA	NA	NA	NA	NA	NA	NA	NA	NA	NA	NA	NA	NA	NA	NA	NA	NA	NA	NA	NA	NA	NA	NA	NA	NA	NA	NA	NA	NA	NA	NA	NA	NA	NA	NA	NA	NA	NA	NA	NA	NA	NA	NA	NA	NA	NA	NA	NA	NA	NA	NA	NA	NA	NA	NA	NA	NA	NA	NA	NA	NA	NA	NA	NA	NA	NA	NA	NA	NA	NA	NA	NA	NA	NA	NA	NA	NA	NA	NA	NA	NA	NA	NA	NA	NA	NA	NA	NA	NA	NA	NA	NA	NA	NA	NA	NA	NA	NA	NA	NA	NA	NA	NA	NA	NA	NA	NA	NA	NA	NA	NA	NA	NA	NA	NA	NA	NA	NA	NA	NA	NA	NA	NA	NA	NA	NA	NA	NA	NA	NA	NA	NA	NA	NA	NA	NA	NA	NA	NA	NA	0	3	3	3	0	2	3	2	1	4	4	4	0	4	3	3	0	3	2	3	0	2	3	3	0	3	3	2	0	2	2	2	0	4	2	3	0	1	1	2	0	4	3	4	0	3	2	3	Schlagzeug muss  laid back  sein, Piano zuweilen ebenfalls	NA	48
12	35	1040	3	"semiprofessional jazz musician
"	female	27	2	90	Gesang	NA	NA	NA	NA	NA	NA	NA	NA	NA	NA	NA	NA	NA	NA	NA	NA	1	2	3	2	NA	NA	NA	NA	NA	NA	NA	NA	NA	NA	NA	NA	NA	NA	NA	NA	NA	NA	NA	NA	NA	NA	NA	NA	NA	NA	NA	NA	NA	NA	NA	NA	NA	NA	NA	NA	NA	NA	NA	NA	NA	NA	NA	NA	NA	NA	NA	NA	NA	NA	NA	NA	NA	NA	NA	NA	NA	NA	NA	NA	NA	NA	NA	NA	NA	NA	NA	NA	NA	NA	NA	NA	NA	NA	NA	NA	NA	NA	NA	NA	NA	NA	NA	NA	NA	NA	NA	NA	NA	NA	NA	NA	NA	NA	NA	NA	1	4	4	4	0	2	3	3	0	2	2	2	0	1	2	2	1	2	1	1	0	4	3	3	0	2	1	1	0	1	1	1	0	3	2	2	1	1	3	2	0	4	4	4	1	2	3	3	NA	NA	NA	NA	NA	NA	NA	NA	NA	NA	NA	NA	NA	NA	NA	NA	NA	NA	NA	NA	NA	NA	NA	NA	NA	NA	NA	NA	NA	NA	NA	NA	NA	NA	NA	NA	NA	NA	NA	NA	NA	NA	NA	NA	NA	NA	NA	NA	NA	NA	48
13	36	1659	4	"professional jazz musician
"	male	34	4	50	Guitar	NA	NA	NA	NA	NA	NA	NA	NA	NA	NA	NA	NA	NA	NA	NA	NA	0	2	4	1	NA	NA	NA	NA	NA	NA	NA	NA	NA	NA	NA	NA	NA	NA	NA	NA	NA	NA	NA	NA	NA	NA	NA	NA	NA	NA	NA	NA	NA	NA	NA	NA	NA	NA	NA	NA	NA	NA	NA	NA	NA	NA	NA	NA	NA	NA	NA	NA	NA	NA	NA	NA	NA	NA	NA	NA	NA	NA	NA	NA	NA	NA	NA	NA	NA	NA	NA	NA	NA	NA	NA	NA	NA	NA	NA	NA	NA	NA	NA	NA	NA	NA	NA	NA	NA	NA	NA	NA	NA	NA	NA	NA	NA	NA	NA	NA	NA	NA	NA	NA	NA	NA	NA	NA	NA	NA	NA	NA	NA	NA	NA	NA	NA	NA	NA	NA	NA	NA	NA	NA	NA	NA	NA	NA	NA	NA	NA	NA	NA	NA	NA	NA	NA	NA	NA	NA	NA	NA	NA	NA	NA	NA	NA	NA	0	2	3	2	0	2	3	2	1	2	3	2	1	2	3	2	1	2	3	2	0	2	3	1	0	2	3	2	0	2	3	2	0	2	3	3	0	2	3	1	0	2	3	2	1	2	3	3	I believe all musical parameters are important when it comes to swing. But when it comes to rhythm, I prefer straighter eight notes played slightly behind the beat. I also believe that it has a lot to do with the rhythmic interplay and flexibility between musicians in a group.	NA	48
16	40	1248	1	"amateur jazz musician
"	male	30	2	5	Gitarre	18	3	7	3	13	1	2	6	7	7	6	2	2	5	5	2	1	1	3	2	1	3	3	2	0	3	4	3	1	4	4	4	1	2	4	1	1	2	3	3	1	4	2	4	0	3	4	3	1	3	3	2	1	4	4	4	1	2	2	4	1	4	4	4	1	2	4	3	NA	NA	NA	NA	NA	NA	NA	NA	NA	NA	NA	NA	NA	NA	NA	NA	NA	NA	NA	NA	NA	NA	NA	NA	NA	NA	NA	NA	NA	NA	NA	NA	NA	NA	NA	NA	NA	NA	NA	NA	NA	NA	NA	NA	NA	NA	NA	NA	NA	NA	NA	NA	NA	NA	NA	NA	NA	NA	NA	NA	NA	NA	NA	NA	NA	NA	NA	NA	NA	NA	NA	NA	NA	NA	NA	NA	NA	NA	NA	NA	NA	NA	NA	NA	NA	NA	NA	NA	NA	NA	NA	NA	NA	NA	NA	NA	NA	NA	NA	NA	NA	NA	NA	NA	NA	NA	NA	NA	NA	NA	NA	NA	NA	NA	NA	NA	NA	NA	NA	NA	NA	NA	NA	NA	NA	NA	NA	NA	NA	NA	NA	NA	NA	NA	NA	NA	NA	NA	NA	NA	NA	NA	NA	NA	- walking bass  - Melodie nicht zu straight: Synkopen, Verspätungen etc. (Spiel mit Erwartungen: Abweichung von der Norm, besonders wenn man das Stück kennt sieht man das Leadsheet im Kopf vor sich)  - Dynamik (Akzentuierungen)  - sollte gewisses Tempo üb	NA	48
18	42	1361	3	"semiprofessional jazz musician
"	male	35	1	5	Drumset	NA	NA	NA	NA	NA	NA	NA	NA	NA	NA	NA	NA	NA	NA	NA	NA	1	2	3	2	NA	NA	NA	NA	NA	NA	NA	NA	NA	NA	NA	NA	NA	NA	NA	NA	NA	NA	NA	NA	NA	NA	NA	NA	NA	NA	NA	NA	NA	NA	NA	NA	NA	NA	NA	NA	NA	NA	NA	NA	NA	NA	NA	NA	NA	NA	NA	NA	NA	NA	NA	NA	NA	NA	NA	NA	NA	NA	NA	NA	NA	NA	NA	NA	NA	NA	NA	NA	NA	NA	NA	NA	NA	NA	NA	NA	NA	NA	NA	NA	NA	NA	NA	NA	NA	NA	NA	NA	NA	NA	NA	NA	NA	NA	NA	NA	1	3	2	3	0	2	3	2	1	3	2	3	0	3	3	3	1	2	3	2	1	2	3	2	0	3	1	1	0	2	3	2	1	2	1	1	0	1	2	1	0	3	3	3	0	3	3	3	NA	NA	NA	NA	NA	NA	NA	NA	NA	NA	NA	NA	NA	NA	NA	NA	NA	NA	NA	NA	NA	NA	NA	NA	NA	NA	NA	NA	NA	NA	NA	NA	NA	NA	NA	NA	NA	NA	NA	NA	NA	NA	NA	NA	NA	NA	NA	NA	Spannungsverhältnis zwischen Bass und Drumset inkl. Lautstärkeverhältnis  Hörbare, dynamische Kommunikation der Musiker untereinander  -> Risikobereitschaft der Musiker/innen untereinander  Tempoabhängiges Mikrotiming als Konvention und Voraussetzung für Swing	Der Pianosound klingt bei allen Beispielen sehr artifiziell, sodass die erste Frage schwer zu beantworten war.  Keines der Stücke kommt vom interpretatorischen Niveau an klassische Jazzaufnahmen heran, die allgemein mehr  Swing  haben.  Die Aufnahmen sind sehr hallarm, damit wirken sie alle sehr künstlich. Auch der Mix ist allgemein wenig dynamisch, deshalb entsteht kein natürliches Feel.  Bei der Angabe zur technischen Korrektheit stellt sich die Frage, ob dies in Bezug auf das Mikrotiming zu verstehen ist oder im Allgemeinen.  Viel Erfolg mit der Studie!	48
19	43	1163	4	"professional jazz musician
"	male	41	1	50	E-Bass und Kontrabass	NA	NA	NA	NA	NA	NA	NA	NA	NA	NA	NA	NA	NA	NA	NA	NA	1	4	4	3	NA	NA	NA	NA	NA	NA	NA	NA	NA	NA	NA	NA	NA	NA	NA	NA	NA	NA	NA	NA	NA	NA	NA	NA	NA	NA	NA	NA	NA	NA	NA	NA	NA	NA	NA	NA	NA	NA	NA	NA	NA	NA	NA	NA	NA	NA	NA	NA	NA	NA	NA	NA	NA	NA	NA	NA	NA	NA	NA	NA	NA	NA	NA	NA	NA	NA	NA	NA	NA	NA	NA	NA	NA	NA	NA	NA	NA	NA	NA	NA	NA	NA	NA	NA	NA	NA	NA	NA	NA	NA	NA	NA	NA	NA	NA	NA	NA	NA	NA	NA	NA	NA	NA	NA	NA	NA	NA	NA	NA	NA	NA	NA	NA	NA	NA	NA	NA	NA	NA	NA	NA	NA	NA	NA	NA	NA	NA	NA	NA	NA	NA	NA	NA	NA	NA	NA	NA	NA	NA	NA	NA	NA	NA	NA	1	3	3	3	1	3	4	4	1	3	2	2	1	3	3	3	1	3	4	4	1	3	2	2	1	4	3	2	1	3	2	2	1	3	3	3	1	2	2	2	1	3	2	2	1	3	4	3	Grundsätzlich besteht Swing aus der richtigen Rhythmik, der richtigen Mikrorhythmik und der richtigen Phrasierung. Im Bezug auf die vorgestellten Beispiele höre ich, dass ein Musikstück mehr swingt, wenn alle Musiker der Band diese drei Parameter identisch spielen.	NA	48
21	45	1232	4	non-jazz musician (amateur or professional)	female	27	0	2	Geige	13	2	3	3	13	1	6	6	3	6	7	5	1	6	3	2	0	4	4	2	NA	NA	NA	NA	NA	NA	NA	NA	NA	NA	NA	NA	NA	NA	NA	NA	NA	NA	NA	NA	NA	NA	NA	NA	NA	NA	NA	NA	NA	NA	NA	NA	NA	NA	NA	NA	NA	NA	NA	NA	NA	NA	NA	NA	NA	NA	NA	NA	NA	NA	NA	NA	NA	NA	NA	NA	NA	NA	NA	NA	NA	NA	NA	NA	NA	NA	NA	NA	NA	NA	NA	NA	NA	NA	NA	NA	NA	NA	NA	NA	NA	NA	NA	NA	NA	NA	NA	NA	NA	NA	NA	NA	NA	NA	NA	NA	NA	NA	NA	NA	NA	NA	NA	NA	NA	NA	NA	NA	NA	NA	NA	NA	NA	NA	NA	NA	NA	NA	NA	NA	NA	NA	NA	NA	NA	NA	NA	NA	NA	NA	NA	NA	NA	NA	NA	NA	NA	NA	NA	NA	NA	NA	NA	NA	1	3	3	3	1	4	4	3	1	3	4	3	1	4	4	3	1	4	4	4	1	4	2	4	1	4	4	3	1	3	3	2	1	3	4	2	1	2	2	2	1	3	4	3	1	3	4	3	"Ich glaube, es ist die musikalische Freiheit, die sich der Musiker nimmt; außerdem ein gewisses Tempo (darf nicht zu langsam sein), sowie eine gute Ausgewogenheit der einzelnen Instrumente."	NA	48
23	47	-1	2	non-jazz musician (amateur or professional)	female	33	0	0	Klavier	17	3	3	4	15	1	1	7	7	7	7	1	1	7	7	1	1	3	4	3	NA	NA	NA	NA	NA	NA	NA	NA	NA	NA	NA	NA	NA	NA	NA	NA	NA	NA	NA	NA	NA	NA	NA	NA	NA	NA	NA	NA	NA	NA	NA	NA	NA	NA	NA	NA	NA	NA	NA	NA	NA	NA	NA	NA	NA	NA	NA	NA	1	4	4	4	0	1	2	1	0	2	2	1	1	2	3	1	0	3	3	3	0	2	2	2	0	4	4	4	0	2	4	2	0	4	4	4	0	2	3	2	0	3	3	2	0	2	3	4	NA	NA	NA	NA	NA	NA	NA	NA	NA	NA	NA	NA	NA	NA	NA	NA	NA	NA	NA	NA	NA	NA	NA	NA	NA	NA	NA	NA	NA	NA	NA	NA	NA	NA	NA	NA	NA	NA	NA	NA	NA	NA	NA	NA	NA	NA	NA	NA	NA	NA	NA	NA	NA	NA	NA	NA	NA	NA	NA	NA	NA	NA	NA	NA	NA	NA	NA	NA	NA	NA	NA	NA	NA	NA	NA	NA	NA	NA	NA	NA	NA	NA	NA	NA	NA	NA	NA	NA	NA	NA	NA	NA	NA	NA	NA	NA	Feeling, Groove, ohne nachzudenken in einen swingen Flow zu kommen  immer forwärts treibende Achtel	NA	48
24	48	1207	3	"semiprofessional jazz musician
"	female	27	1	5	Gesang	NA	NA	NA	NA	NA	NA	NA	NA	NA	NA	NA	NA	NA	NA	NA	NA	1	3	3	2	NA	NA	NA	NA	NA	NA	NA	NA	NA	NA	NA	NA	NA	NA	NA	NA	NA	NA	NA	NA	NA	NA	NA	NA	NA	NA	NA	NA	NA	NA	NA	NA	NA	NA	NA	NA	NA	NA	NA	NA	NA	NA	NA	NA	NA	NA	NA	NA	NA	NA	NA	NA	NA	NA	NA	NA	NA	NA	NA	NA	NA	NA	NA	NA	NA	NA	NA	NA	NA	NA	NA	NA	NA	NA	NA	NA	NA	NA	NA	NA	NA	NA	NA	NA	NA	NA	NA	NA	NA	NA	NA	NA	NA	NA	NA	NA	1	2	3	4	1	3	3	4	1	2	2	2	1	3	3	3	1	2	2	2	1	3	3	3	0	1	1	1	0	2	3	4	0	3	1	3	0	1	2	1	1	4	3	4	0	2	3	2	NA	NA	NA	NA	NA	NA	NA	NA	NA	NA	NA	NA	NA	NA	NA	NA	NA	NA	NA	NA	NA	NA	NA	NA	NA	NA	NA	NA	NA	NA	NA	NA	NA	NA	NA	NA	NA	NA	NA	NA	NA	NA	NA	NA	NA	NA	NA	NA	NA	NA	48
27	52	1499	1	"amateur jazz musician
"	male	21	1	1	Klavier	12	3	2	3	12	1	4	5	6	7	6	2	2	5	6	1	1	2	3	3	0	3	2	4	0	2	1	1	1	3	3	2	1	2	2	1	1	3	2	3	1	3	1	3	1	3	3	4	1	3	2	4	1	3	2	3	1	4	1	1	1	3	4	3	1	3	1	3	NA	NA	NA	NA	NA	NA	NA	NA	NA	NA	NA	NA	NA	NA	NA	NA	NA	NA	NA	NA	NA	NA	NA	NA	NA	NA	NA	NA	NA	NA	NA	NA	NA	NA	NA	NA	NA	NA	NA	NA	NA	NA	NA	NA	NA	NA	NA	NA	NA	NA	NA	NA	NA	NA	NA	NA	NA	NA	NA	NA	NA	NA	NA	NA	NA	NA	NA	NA	NA	NA	NA	NA	NA	NA	NA	NA	NA	NA	NA	NA	NA	NA	NA	NA	NA	NA	NA	NA	NA	NA	NA	NA	NA	NA	NA	NA	NA	NA	NA	NA	NA	NA	NA	NA	NA	NA	NA	NA	NA	NA	NA	NA	NA	NA	NA	NA	NA	NA	NA	NA	NA	NA	NA	NA	NA	NA	NA	NA	NA	NA	NA	NA	NA	NA	NA	NA	NA	NA	NA	NA	NA	NA	NA	NA	spürbarer, (zumindest gefühlsmäßig) durchgehend vorhandener  Grundbeat /Bass, darüber präzise und  Interessant gestaltete  Rhythmik, d.h. Off-Beats,  Kicks  etc. im Klavier und z.T. im Schlagzeug	NA	48
29	54	581	3	"professional jazz musician
"	male	27	4	20	piano	NA	NA	NA	NA	NA	NA	NA	NA	NA	NA	NA	NA	NA	NA	NA	NA	0	3	4	3	NA	NA	NA	NA	NA	NA	NA	NA	NA	NA	NA	NA	NA	NA	NA	NA	NA	NA	NA	NA	NA	NA	NA	NA	NA	NA	NA	NA	NA	NA	NA	NA	NA	NA	NA	NA	NA	NA	NA	NA	NA	NA	NA	NA	NA	NA	NA	NA	NA	NA	NA	NA	NA	NA	NA	NA	NA	NA	NA	NA	NA	NA	NA	NA	NA	NA	NA	NA	NA	NA	NA	NA	NA	NA	NA	NA	NA	NA	NA	NA	NA	NA	NA	NA	NA	NA	NA	NA	NA	NA	NA	NA	NA	NA	NA	NA	0	2	3	2	0	2	2	1	0	1	1	1	1	2	2	2	0	1	1	1	0	3	2	3	0	1	1	1	0	2	2	1	0	4	1	1	1	3	2	1	0	2	3	1	0	3	3	2	NA	NA	NA	NA	NA	NA	NA	NA	NA	NA	NA	NA	NA	NA	NA	NA	NA	NA	NA	NA	NA	NA	NA	NA	NA	NA	NA	NA	NA	NA	NA	NA	NA	NA	NA	NA	NA	NA	NA	NA	NA	NA	NA	NA	NA	NA	NA	NA	NA	NA	48
31	56	676	4	"amateur jazz musician
"	male	1	0	4	Kontrabass	14	4	1	1	10	1	6	6	6	7	7	2	1	5	6	1	0	1	4	2	NA	NA	NA	NA	NA	NA	NA	NA	NA	NA	NA	NA	NA	NA	NA	NA	NA	NA	NA	NA	NA	NA	NA	NA	NA	NA	NA	NA	NA	NA	NA	NA	NA	NA	NA	NA	NA	NA	NA	NA	NA	NA	NA	NA	NA	NA	NA	NA	NA	NA	NA	NA	NA	NA	NA	NA	NA	NA	NA	NA	NA	NA	NA	NA	NA	NA	NA	NA	NA	NA	NA	NA	NA	NA	NA	NA	NA	NA	NA	NA	NA	NA	NA	NA	NA	NA	NA	NA	NA	NA	NA	NA	NA	NA	NA	NA	NA	NA	NA	NA	NA	NA	NA	NA	NA	NA	NA	NA	NA	NA	NA	NA	NA	NA	NA	NA	NA	NA	NA	NA	NA	NA	NA	NA	NA	NA	NA	NA	NA	NA	NA	NA	NA	NA	NA	NA	NA	NA	NA	NA	NA	NA	NA	NA	0	1	4	1	0	2	4	1	0	4	3	3	0	4	4	3	0	4	4	4	0	4	2	2	0	4	4	4	0	4	2	2	0	4	2	2	0	2	2	1	0	4	4	4	0	4	4	4	Mikrotime	NA	48
36	61	1349	3	non-jazz musician (amateur or professional)	male	37	1	4	Gesang	15	2	1	3	15	5	3	7	6	6	6	1	2	7	6	1	1	4	4	4	NA	NA	NA	NA	NA	NA	NA	NA	NA	NA	NA	NA	NA	NA	NA	NA	NA	NA	NA	NA	NA	NA	NA	NA	NA	NA	NA	NA	NA	NA	NA	NA	NA	NA	NA	NA	NA	NA	NA	NA	NA	NA	NA	NA	NA	NA	NA	NA	NA	NA	NA	NA	NA	NA	NA	NA	NA	NA	NA	NA	NA	NA	NA	NA	NA	NA	NA	NA	NA	NA	NA	NA	NA	NA	NA	NA	NA	NA	NA	NA	NA	NA	NA	NA	NA	NA	NA	NA	NA	NA	NA	NA	NA	NA	NA	NA	1	3	3	3	1	3	3	3	1	1	1	1	1	3	2	3	1	1	1	2	1	3	3	3	1	2	2	2	1	2	2	2	1	3	3	3	1	2	2	2	1	3	3	3	1	4	4	4	NA	NA	NA	NA	NA	NA	NA	NA	NA	NA	NA	NA	NA	NA	NA	NA	NA	NA	NA	NA	NA	NA	NA	NA	NA	NA	NA	NA	NA	NA	NA	NA	NA	NA	NA	NA	NA	NA	NA	NA	NA	NA	NA	NA	NA	NA	NA	NA	Punktierte Achtel  Betonung auf 2 und 4  Synkopen	NA	48
37	62	1138	3	non-jazz musician (amateur or professional)	male	26	1	100	drumset	7	5	4	2	15	1	2	5	7	7	7	1	2	5	5	3	1	2	4	2	NA	NA	NA	NA	NA	NA	NA	NA	NA	NA	NA	NA	NA	NA	NA	NA	NA	NA	NA	NA	NA	NA	NA	NA	NA	NA	NA	NA	NA	NA	NA	NA	NA	NA	NA	NA	NA	NA	NA	NA	NA	NA	NA	NA	NA	NA	NA	NA	NA	NA	NA	NA	NA	NA	NA	NA	NA	NA	NA	NA	NA	NA	NA	NA	NA	NA	NA	NA	NA	NA	NA	NA	NA	NA	NA	NA	NA	NA	NA	NA	NA	NA	NA	NA	NA	NA	NA	NA	NA	NA	NA	NA	NA	NA	NA	NA	0	4	4	4	1	2	4	3	1	3	4	3	1	3	4	3	1	3	4	2	0	4	4	4	0	3	3	3	0	2	3	2	1	3	3	3	1	2	4	3	1	3	4	3	0	4	4	4	NA	NA	NA	NA	NA	NA	NA	NA	NA	NA	NA	NA	NA	NA	NA	NA	NA	NA	NA	NA	NA	NA	NA	NA	NA	NA	NA	NA	NA	NA	NA	NA	NA	NA	NA	NA	NA	NA	NA	NA	NA	NA	NA	NA	NA	NA	NA	NA	NA	NA	48
38	63	1559	1	non-jazz musician (amateur or professional)	female	20	1	0	Klavier	4	3	1	2,5	8,5	1	5	6	5	6	5	3	1	7	5	1	1	4	4	4	1	3	4	3	1	2	2	2	1	4	4	4	1	3	4	3	1	4	4	3	0	1	2	2	1	1	4	4	1	2	3	3	1	3	3	3	0	2	2	2	1	1	4	3	0	1	2	1	NA	NA	NA	NA	NA	NA	NA	NA	NA	NA	NA	NA	NA	NA	NA	NA	NA	NA	NA	NA	NA	NA	NA	NA	NA	NA	NA	NA	NA	NA	NA	NA	NA	NA	NA	NA	NA	NA	NA	NA	NA	NA	NA	NA	NA	NA	NA	NA	NA	NA	NA	NA	NA	NA	NA	NA	NA	NA	NA	NA	NA	NA	NA	NA	NA	NA	NA	NA	NA	NA	NA	NA	NA	NA	NA	NA	NA	NA	NA	NA	NA	NA	NA	NA	NA	NA	NA	NA	NA	NA	NA	NA	NA	NA	NA	NA	NA	NA	NA	NA	NA	NA	NA	NA	NA	NA	NA	NA	NA	NA	NA	NA	NA	NA	NA	NA	NA	NA	NA	NA	NA	NA	NA	NA	NA	NA	NA	NA	NA	NA	NA	NA	NA	NA	NA	NA	NA	NA	NA	NA	NA	NA	NA	NA	leichte Verzögerunhen, die trotzdem immer rhythmisch und im Takt bleiben   Muster, die sich wiederholen	NA	48
40	66	1716	4	non-jazz musician (amateur or professional)	male	20	6	30	Dirigieren	15	4	4	5	15	1	1	7	7	7	7	1	1	7	7	1	1	1	4	2	NA	NA	NA	NA	NA	NA	NA	NA	NA	NA	NA	NA	NA	NA	NA	NA	NA	NA	NA	NA	NA	NA	NA	NA	NA	NA	NA	NA	NA	NA	NA	NA	NA	NA	NA	NA	NA	NA	NA	NA	NA	NA	NA	NA	NA	NA	NA	NA	NA	NA	NA	NA	NA	NA	NA	NA	NA	NA	NA	NA	NA	NA	NA	NA	NA	NA	NA	NA	NA	NA	NA	NA	NA	NA	NA	NA	NA	NA	NA	NA	NA	NA	NA	NA	NA	NA	NA	NA	NA	NA	NA	NA	NA	NA	NA	NA	NA	NA	NA	NA	NA	NA	NA	NA	NA	NA	NA	NA	NA	NA	NA	NA	NA	NA	NA	NA	NA	NA	NA	NA	NA	NA	NA	NA	NA	NA	NA	NA	NA	NA	NA	NA	NA	NA	NA	NA	NA	NA	NA	NA	NA	NA	NA	NA	1	2	3	2	1	2	3	2	1	2	2	2	1	3	3	3	1	3	4	3	1	3	3	4	1	3	3	3	0	3	4	3	1	1	4	1	1	2	3	2	1	3	3	3	1	2	3	2	NA	NA	48
41	67	1254	1	non-jazz musician (amateur or professional)	female	24	1	0	Gitarre	15	3	2	7	7	1	2	6	7	7	7	1	1	7	6	1	1	3	4	3	1	2	3	3	1	2	3	2	1	3	3	3	1	1	2	1	1	2	3	3	1	1	2	1	1	3	4	4	1	2	2	2	1	3	4	3	1	2	4	1	1	4	4	4	1	3	4	2	NA	NA	NA	NA	NA	NA	NA	NA	NA	NA	NA	NA	NA	NA	NA	NA	NA	NA	NA	NA	NA	NA	NA	NA	NA	NA	NA	NA	NA	NA	NA	NA	NA	NA	NA	NA	NA	NA	NA	NA	NA	NA	NA	NA	NA	NA	NA	NA	NA	NA	NA	NA	NA	NA	NA	NA	NA	NA	NA	NA	NA	NA	NA	NA	NA	NA	NA	NA	NA	NA	NA	NA	NA	NA	NA	NA	NA	NA	NA	NA	NA	NA	NA	NA	NA	NA	NA	NA	NA	NA	NA	NA	NA	NA	NA	NA	NA	NA	NA	NA	NA	NA	NA	NA	NA	NA	NA	NA	NA	NA	NA	NA	NA	NA	NA	NA	NA	NA	NA	NA	NA	NA	NA	NA	NA	NA	NA	NA	NA	NA	NA	NA	NA	NA	NA	NA	NA	NA	NA	NA	NA	NA	NA	NA	Die Melodie sollte nicht zu staccato sein, sondern es muss ein gewisser  Fluss  drin sein. Es braucht außerdem einen Bass, der eben diesen Fluss auch hat. Der Rhythmus sollte zudem nicht zu  gerade  sein.	Bei den Angaben zum täglichen Üben kann man nur ganze Stunden eintragen. Vielleicht ist das so für die Auswertung gewollt, aber z.B. macht es ja schon einen Unterschied, ob man jeden Tag nur 20 Minuten spielt oder ob man wirklich jeden Tag eine Stunde Zeit hat.	48
43	69	1269	2	"amateur jazz musician
"	female	29	1	14	Klavier	20	6	2	7	23	1	3	7	7	7	7	1	1	7	7	1	0	4	4	4	NA	NA	NA	NA	NA	NA	NA	NA	NA	NA	NA	NA	NA	NA	NA	NA	NA	NA	NA	NA	NA	NA	NA	NA	NA	NA	NA	NA	NA	NA	NA	NA	NA	NA	NA	NA	NA	NA	NA	NA	NA	NA	NA	NA	NA	NA	NA	NA	0	3	3	3	0	2	2	2	0	2	2	2	0	3	3	3	1	3	3	3	0	3	2	3	0	4	4	4	1	4	4	4	1	4	4	4	1	3	3	4	1	3	3	4	1	4	4	4	NA	NA	NA	NA	NA	NA	NA	NA	NA	NA	NA	NA	NA	NA	NA	NA	NA	NA	NA	NA	NA	NA	NA	NA	NA	NA	NA	NA	NA	NA	NA	NA	NA	NA	NA	NA	NA	NA	NA	NA	NA	NA	NA	NA	NA	NA	NA	NA	NA	NA	NA	NA	NA	NA	NA	NA	NA	NA	NA	NA	NA	NA	NA	NA	NA	NA	NA	NA	NA	NA	NA	NA	NA	NA	NA	NA	NA	NA	NA	NA	NA	NA	NA	NA	NA	NA	NA	NA	NA	NA	NA	NA	NA	NA	NA	NA	NA	NA	48
44	70	1402	4	"semiprofessional jazz musician
"	male	26	3	40	trompete	NA	NA	NA	NA	NA	NA	NA	NA	NA	NA	NA	NA	NA	NA	NA	NA	0	3	4	2	NA	NA	NA	NA	NA	NA	NA	NA	NA	NA	NA	NA	NA	NA	NA	NA	NA	NA	NA	NA	NA	NA	NA	NA	NA	NA	NA	NA	NA	NA	NA	NA	NA	NA	NA	NA	NA	NA	NA	NA	NA	NA	NA	NA	NA	NA	NA	NA	NA	NA	NA	NA	NA	NA	NA	NA	NA	NA	NA	NA	NA	NA	NA	NA	NA	NA	NA	NA	NA	NA	NA	NA	NA	NA	NA	NA	NA	NA	NA	NA	NA	NA	NA	NA	NA	NA	NA	NA	NA	NA	NA	NA	NA	NA	NA	NA	NA	NA	NA	NA	NA	NA	NA	NA	NA	NA	NA	NA	NA	NA	NA	NA	NA	NA	NA	NA	NA	NA	NA	NA	NA	NA	NA	NA	NA	NA	NA	NA	NA	NA	NA	NA	NA	NA	NA	NA	NA	NA	NA	NA	NA	NA	NA	NA	1	2	3	2	1	1	4	4	1	4	4	4	0	3	3	3	1	4	4	4	1	3	1	3	1	2	3	3	0	4	1	2	1	1	3	4	0	4	1	1	1	2	4	3	1	1	4	4	Right in time. Intuitive with others	NA	48
46	72	1677	4	non-jazz musician (amateur or professional)	male	35	0	6	Viola	7	5	2	2	15	1	3	7	7	6	7	1	2	6	6	2	1	3	4	3	NA	NA	NA	NA	NA	NA	NA	NA	NA	NA	NA	NA	NA	NA	NA	NA	NA	NA	NA	NA	NA	NA	NA	NA	NA	NA	NA	NA	NA	NA	NA	NA	NA	NA	NA	NA	NA	NA	NA	NA	NA	NA	NA	NA	NA	NA	NA	NA	NA	NA	NA	NA	NA	NA	NA	NA	NA	NA	NA	NA	NA	NA	NA	NA	NA	NA	NA	NA	NA	NA	NA	NA	NA	NA	NA	NA	NA	NA	NA	NA	NA	NA	NA	NA	NA	NA	NA	NA	NA	NA	NA	NA	NA	NA	NA	NA	NA	NA	NA	NA	NA	NA	NA	NA	NA	NA	NA	NA	NA	NA	NA	NA	NA	NA	NA	NA	NA	NA	NA	NA	NA	NA	NA	NA	NA	NA	NA	NA	NA	NA	NA	NA	NA	NA	NA	NA	NA	NA	NA	NA	NA	NA	NA	NA	1	3	3	2	1	3	3	3	1	3	2	3	1	3	3	3	1	3	4	3	1	1	2	3	1	3	4	3	1	2	2	1	1	4	4	4	1	3	1	2	1	3	2	3	1	3	3	4	Korrekt ausgespielter Rythmus  Harmonisches Zusammenspiel  Verschobene Rythmen  Anspruchsvolle Harmonien	NA	48
47	73	1552	2	non-jazz musician (amateur or professional)	male	36	2	45	Stimme	10	3	6	4	14	1	1	6	6	6	5	3	2	5	7	1	0	3	4	3	NA	NA	NA	NA	NA	NA	NA	NA	NA	NA	NA	NA	NA	NA	NA	NA	NA	NA	NA	NA	NA	NA	NA	NA	NA	NA	NA	NA	NA	NA	NA	NA	NA	NA	NA	NA	NA	NA	NA	NA	NA	NA	NA	NA	NA	NA	NA	NA	1	3	4	4	1	1	1	1	1	1	1	1	1	1	2	1	1	4	4	4	1	1	1	2	1	3	3	3	1	2	2	2	1	2	3	3	1	3	3	3	1	2	2	2	1	2	2	2	NA	NA	NA	NA	NA	NA	NA	NA	NA	NA	NA	NA	NA	NA	NA	NA	NA	NA	NA	NA	NA	NA	NA	NA	NA	NA	NA	NA	NA	NA	NA	NA	NA	NA	NA	NA	NA	NA	NA	NA	NA	NA	NA	NA	NA	NA	NA	NA	NA	NA	NA	NA	NA	NA	NA	NA	NA	NA	NA	NA	NA	NA	NA	NA	NA	NA	NA	NA	NA	NA	NA	NA	NA	NA	NA	NA	NA	NA	NA	NA	NA	NA	NA	NA	NA	NA	NA	NA	NA	NA	NA	NA	NA	NA	NA	NA	Wenn die Komplementärrhythmik perfekt ineinandergreift, wenn jedes Instrument seinen im jeweiligen Stück gewünschten Charakter eindeutig zum Ausdruck bringen kann (z.B. walking bass breiter, Klavierakkorde spitz oder ebenso breit, Schlagzeug mehr streichend oder mehr rhythmisierend etc.)	NA	48
48	74	1812	1	"professional jazz musician
"	male	34	3	10	Trompete	NA	NA	NA	NA	NA	NA	NA	NA	NA	NA	NA	NA	NA	NA	NA	NA	1	1	4	1	0	3	4	2	0	1	4	1	0	3	4	3	0	1	3	1	0	2	4	2	0	2	2	2	1	2	4	1	1	2	2	2	1	3	4	3	0	1	3	1	1	3	4	3	1	1	3	2	NA	NA	NA	NA	NA	NA	NA	NA	NA	NA	NA	NA	NA	NA	NA	NA	NA	NA	NA	NA	NA	NA	NA	NA	NA	NA	NA	NA	NA	NA	NA	NA	NA	NA	NA	NA	NA	NA	NA	NA	NA	NA	NA	NA	NA	NA	NA	NA	NA	NA	NA	NA	NA	NA	NA	NA	NA	NA	NA	NA	NA	NA	NA	NA	NA	NA	NA	NA	NA	NA	NA	NA	NA	NA	NA	NA	NA	NA	NA	NA	NA	NA	NA	NA	NA	NA	NA	NA	NA	NA	NA	NA	NA	NA	NA	NA	NA	NA	NA	NA	NA	NA	NA	NA	NA	NA	NA	NA	NA	NA	NA	NA	NA	NA	NA	NA	NA	NA	NA	NA	NA	NA	NA	NA	NA	NA	NA	NA	NA	NA	NA	NA	NA	NA	NA	NA	NA	NA	NA	NA	NA	NA	NA	NA	Zunächst ist es wichtig, dass einzelne Musiker für sich alleine Swingen. Z.B. der Pianist kann für sich alleine swingen, indem die off-Betonungen im richtigen Verhältnis zur Down Zählzeit sind und je nach Stil mehr oder weniger laid back feel mit dazukommt.  Desweiteren können Bass und Schlagzeug zwischeneinander swingen oder grooven, indem sie nicht perfekt aufeinander spielen, sonder zum Beispiel der Bassist ein wenig ahead of time spielt und der Drummer on the beat. Wenn der Pianist dann dazu seinen groove findet (minimal laid back z.b.), kann das eine unglaubliche Spannung bilden.  Die Rollen können aber auch umverteilt sein, dass der Bassist der  time-keeper  ist und der Rest den Groove erzeugt, durch Spannungsfelder. Ich kenne auch einen Fall aus dem Recording Studio, in dem der Track Pianist ohne sein Wissen um Millisekunden nach hinten verschoben wurde, weil er zu sehr auf dem Beat war und es dadurch unglaublich stark groovte.	Interessante Studie. Würde gerne das Ergebnis nachher lesen.   Leider fand ich die Midi Sound Qualität etwas schwach. Wenn es schon Midi sein muss, dann vielleicht ein bisschen bessere Sounds. Ansonsten vom Inhalt sehr interessant.	48
50	76	747	4	"semiprofessional jazz musician
"	male	29	1	25	Saxophon	NA	NA	NA	NA	NA	NA	NA	NA	NA	NA	NA	NA	NA	NA	NA	NA	1	2	3	2	NA	NA	NA	NA	NA	NA	NA	NA	NA	NA	NA	NA	NA	NA	NA	NA	NA	NA	NA	NA	NA	NA	NA	NA	NA	NA	NA	NA	NA	NA	NA	NA	NA	NA	NA	NA	NA	NA	NA	NA	NA	NA	NA	NA	NA	NA	NA	NA	NA	NA	NA	NA	NA	NA	NA	NA	NA	NA	NA	NA	NA	NA	NA	NA	NA	NA	NA	NA	NA	NA	NA	NA	NA	NA	NA	NA	NA	NA	NA	NA	NA	NA	NA	NA	NA	NA	NA	NA	NA	NA	NA	NA	NA	NA	NA	NA	NA	NA	NA	NA	NA	NA	NA	NA	NA	NA	NA	NA	NA	NA	NA	NA	NA	NA	NA	NA	NA	NA	NA	NA	NA	NA	NA	NA	NA	NA	NA	NA	NA	NA	NA	NA	NA	NA	NA	NA	NA	NA	NA	NA	NA	NA	NA	NA	0	1	3	3	0	2	4	2	1	3	3	3	0	3	3	3	0	3	3	4	0	2	2	1	1	3	3	3	0	1	2	1	1	2	3	2	1	2	2	2	1	3	2	3	1	4	4	4	NA	NA	48
51	77	1770	3	non-jazz musician (amateur or professional)	male	50	2	12	NA	30	3	6	8	12	1	1	7	7	7	7	1	1	7	6	1	1	1	4	2	NA	NA	NA	NA	NA	NA	NA	NA	NA	NA	NA	NA	NA	NA	NA	NA	NA	NA	NA	NA	NA	NA	NA	NA	NA	NA	NA	NA	NA	NA	NA	NA	NA	NA	NA	NA	NA	NA	NA	NA	NA	NA	NA	NA	NA	NA	NA	NA	NA	NA	NA	NA	NA	NA	NA	NA	NA	NA	NA	NA	NA	NA	NA	NA	NA	NA	NA	NA	NA	NA	NA	NA	NA	NA	NA	NA	NA	NA	NA	NA	NA	NA	NA	NA	NA	NA	NA	NA	NA	NA	NA	NA	NA	NA	NA	NA	1	3	3	3	1	3	3	3	1	3	3	2	1	3	3	3	1	2	2	2	1	3	3	3	1	2	2	2	1	3	3	2	1	3	3	3	0	1	3	2	1	2	3	2	1	4	4	4	NA	NA	NA	NA	NA	NA	NA	NA	NA	NA	NA	NA	NA	NA	NA	NA	NA	NA	NA	NA	NA	NA	NA	NA	NA	NA	NA	NA	NA	NA	NA	NA	NA	NA	NA	NA	NA	NA	NA	NA	NA	NA	NA	NA	NA	NA	NA	NA	Betonungsqualitäten in Takt   Inegalität = Swingfeeling in den Achtelnoten  Off- and Forebeats  Timing der Voicings  Walking Bass	NA	48
52	78	1914	1	non-jazz musician (amateur or professional)	female	40	0	6	Gesang	10	3	1	0	12	1	3	7	6	7	6	1	2	6	7	1	1	3	4	4	1	4	4	3	1	2	3	3	1	2	3	1	1	1	3	1	1	2	3	3	1	2	3	2	1	4	4	3	1	4	4	2	1	3	3	3	1	2	2	2	1	3	3	4	1	1	2	1	NA	NA	NA	NA	NA	NA	NA	NA	NA	NA	NA	NA	NA	NA	NA	NA	NA	NA	NA	NA	NA	NA	NA	NA	NA	NA	NA	NA	NA	NA	NA	NA	NA	NA	NA	NA	NA	NA	NA	NA	NA	NA	NA	NA	NA	NA	NA	NA	NA	NA	NA	NA	NA	NA	NA	NA	NA	NA	NA	NA	NA	NA	NA	NA	NA	NA	NA	NA	NA	NA	NA	NA	NA	NA	NA	NA	NA	NA	NA	NA	NA	NA	NA	NA	NA	NA	NA	NA	NA	NA	NA	NA	NA	NA	NA	NA	NA	NA	NA	NA	NA	NA	NA	NA	NA	NA	NA	NA	NA	NA	NA	NA	NA	NA	NA	NA	NA	NA	NA	NA	NA	NA	NA	NA	NA	NA	NA	NA	NA	NA	NA	NA	NA	NA	NA	NA	NA	NA	NA	NA	NA	NA	NA	NA	der Beat des Schlagzeugs (nicht zu eintönig, mit Synkopen etc.)  Basslinie  Spielweise des führenden Instruments: synkopisch, Schläge kurz vor oder nach der Zählzeit etc.	NA	48
54	81	1708	1	"amateur jazz musician
"	male	32	1	0	Querflöte	7	2	3	4	4	1	4	6	6	5	5	6	2	7	7	2	1	3	3	3	1	4	4	4	1	4	4	4	1	4	4	4	1	4	3	4	1	4	4	4	1	4	4	4	1	4	4	4	1	3	3	3	0	4	4	4	0	4	3	3	1	4	4	4	1	4	4	4	NA	NA	NA	NA	NA	NA	NA	NA	NA	NA	NA	NA	NA	NA	NA	NA	NA	NA	NA	NA	NA	NA	NA	NA	NA	NA	NA	NA	NA	NA	NA	NA	NA	NA	NA	NA	NA	NA	NA	NA	NA	NA	NA	NA	NA	NA	NA	NA	NA	NA	NA	NA	NA	NA	NA	NA	NA	NA	NA	NA	NA	NA	NA	NA	NA	NA	NA	NA	NA	NA	NA	NA	NA	NA	NA	NA	NA	NA	NA	NA	NA	NA	NA	NA	NA	NA	NA	NA	NA	NA	NA	NA	NA	NA	NA	NA	NA	NA	NA	NA	NA	NA	NA	NA	NA	NA	NA	NA	NA	NA	NA	NA	NA	NA	NA	NA	NA	NA	NA	NA	NA	NA	NA	NA	NA	NA	NA	NA	NA	NA	NA	NA	NA	NA	NA	NA	NA	NA	NA	NA	NA	NA	NA	NA	Betonung auf 2. und 4. Schlag  Gefühl für den Einsatz von Synkopen  Schlagzeug und Bass spielen im gegenseitigen Verständnis  (Jeder Jazz-Musiker sollte aber auch ohne Rhythmusgruppe in der Lage sein zu swingen :-) )	Differenzierte Angaben bei der Anzahl der Übungsstunden pro Tag wären gut, z.B. sowas wie 0,5 Stunden bzw. 30 Minuten  Ansonsten interessantes Thema, viel Erfolg!	48
55	82	1311	3	"professional jazz musician
"	male	28	2	30	Trompete	NA	NA	NA	NA	NA	NA	NA	NA	NA	NA	NA	NA	NA	NA	NA	NA	1	3	3	3	NA	NA	NA	NA	NA	NA	NA	NA	NA	NA	NA	NA	NA	NA	NA	NA	NA	NA	NA	NA	NA	NA	NA	NA	NA	NA	NA	NA	NA	NA	NA	NA	NA	NA	NA	NA	NA	NA	NA	NA	NA	NA	NA	NA	NA	NA	NA	NA	NA	NA	NA	NA	NA	NA	NA	NA	NA	NA	NA	NA	NA	NA	NA	NA	NA	NA	NA	NA	NA	NA	NA	NA	NA	NA	NA	NA	NA	NA	NA	NA	NA	NA	NA	NA	NA	NA	NA	NA	NA	NA	NA	NA	NA	NA	NA	NA	1	2	2	3	0	4	3	4	0	3	2	1	0	2	2	2	0	2	1	2	0	4	3	4	1	2	2	2	0	3	3	3	1	2	2	2	1	2	3	2	1	3	3	4	1	3	3	3	NA	NA	NA	NA	NA	NA	NA	NA	NA	NA	NA	NA	NA	NA	NA	NA	NA	NA	NA	NA	NA	NA	NA	NA	NA	NA	NA	NA	NA	NA	NA	NA	NA	NA	NA	NA	NA	NA	NA	NA	NA	NA	NA	NA	NA	NA	NA	NA	Rhytmisch: Triolische Aufteilung der Achtel in einen längeren und einen kürzeren Part. Gute Balance beider Parts, dem Tempo angemessen (je langsamer, desto mehr Unterschied zwischen den Achteln, je schneller, desto  grader ). Organische Phrasierung (nicht Marschmäßig jeden Ton kurz), alle Instrumente im Ensemble müssen bewusst ihre rhythmische Aufteilung steuern und ggf. aneinander angeichen.	NA	48
57	84	1276	4	non-jazz musician (amateur or professional)	female	28	0	0	Violine	10	3	3	1	10	2	2	5	7	7	7	1	2	5	5	1	0	2	4	2	NA	NA	NA	NA	NA	NA	NA	NA	NA	NA	NA	NA	NA	NA	NA	NA	NA	NA	NA	NA	NA	NA	NA	NA	NA	NA	NA	NA	NA	NA	NA	NA	NA	NA	NA	NA	NA	NA	NA	NA	NA	NA	NA	NA	NA	NA	NA	NA	NA	NA	NA	NA	NA	NA	NA	NA	NA	NA	NA	NA	NA	NA	NA	NA	NA	NA	NA	NA	NA	NA	NA	NA	NA	NA	NA	NA	NA	NA	NA	NA	NA	NA	NA	NA	NA	NA	NA	NA	NA	NA	NA	NA	NA	NA	NA	NA	NA	NA	NA	NA	NA	NA	NA	NA	NA	NA	NA	NA	NA	NA	NA	NA	NA	NA	NA	NA	NA	NA	NA	NA	NA	NA	NA	NA	NA	NA	NA	NA	NA	NA	NA	NA	NA	NA	NA	NA	NA	NA	NA	NA	NA	NA	NA	NA	1	1	4	2	1	4	3	4	1	3	4	3	1	2	2	2	1	3	2	2	1	2	1	2	1	4	4	4	1	4	3	3	1	3	3	3	1	4	2	3	1	3	2	3	1	3	4	3	Gleichmäßig verschobener Beat, Tempo, bei dem man gut mitwippen kann, keine staccatto Noten, immer gedehnt. Coole Typen, die die Musik machen	NA	48
59	86	440	1	"professional jazz musician
"	male	33	0	25	klavier, elektronik	NA	NA	NA	NA	NA	NA	NA	NA	NA	NA	NA	NA	NA	NA	NA	NA	0	1	4	1	0	1	4	1	0	1	4	1	0	1	4	1	0	1	4	1	0	1	4	2	0	1	4	1	0	1	4	1	0	1	4	1	0	1	4	1	0	1	4	1	0	1	4	1	0	1	4	1	NA	NA	NA	NA	NA	NA	NA	NA	NA	NA	NA	NA	NA	NA	NA	NA	NA	NA	NA	NA	NA	NA	NA	NA	NA	NA	NA	NA	NA	NA	NA	NA	NA	NA	NA	NA	NA	NA	NA	NA	NA	NA	NA	NA	NA	NA	NA	NA	NA	NA	NA	NA	NA	NA	NA	NA	NA	NA	NA	NA	NA	NA	NA	NA	NA	NA	NA	NA	NA	NA	NA	NA	NA	NA	NA	NA	NA	NA	NA	NA	NA	NA	NA	NA	NA	NA	NA	NA	NA	NA	NA	NA	NA	NA	NA	NA	NA	NA	NA	NA	NA	NA	NA	NA	NA	NA	NA	NA	NA	NA	NA	NA	NA	NA	NA	NA	NA	NA	NA	NA	NA	NA	NA	NA	NA	NA	NA	NA	NA	NA	NA	NA	NA	NA	NA	NA	NA	NA	NA	NA	NA	NA	NA	NA	flow	undynamische drumsamples und swing gehen für mich nicht zusammen. ist schon die vierte studie, die ich mitmache und verstehe nicht, warum diese ganzen wissenschaftler nicht einfach musiker spielen lassen, anstelle von computern...	48
60	87	928	2	"semiprofessional jazz musician
"	female	72	3	3	trombone	NA	NA	NA	NA	NA	NA	NA	NA	NA	NA	NA	NA	NA	NA	NA	NA	1	1	2	1	NA	NA	NA	NA	NA	NA	NA	NA	NA	NA	NA	NA	NA	NA	NA	NA	NA	NA	NA	NA	NA	NA	NA	NA	NA	NA	NA	NA	NA	NA	NA	NA	NA	NA	NA	NA	NA	NA	NA	NA	NA	NA	NA	NA	NA	NA	NA	NA	1	2	2	2	1	1	2	1	1	1	2	2	1	3	3	3	1	3	3	2	1	1	2	1	1	1	2	1	1	2	3	3	NA	NA	NA	NA	1	1	2	1	NA	NA	NA	NA	NA	NA	NA	NA	NA	NA	NA	NA	NA	NA	NA	NA	NA	NA	NA	NA	NA	NA	NA	NA	NA	NA	NA	NA	NA	NA	NA	NA	NA	NA	NA	NA	NA	NA	NA	NA	NA	NA	NA	NA	NA	NA	NA	NA	NA	NA	NA	NA	NA	NA	NA	NA	NA	NA	NA	NA	NA	NA	NA	NA	NA	NA	NA	NA	NA	NA	NA	NA	NA	NA	NA	NA	NA	NA	NA	NA	NA	NA	NA	NA	NA	NA	NA	NA	NA	NA	NA	NA	NA	NA	NA	NA	NA	NA	NA	NA	NA	NA	NA	NA	NA	NA	36
61	88	1235	4	"amateur jazz musician
"	female	25	1	15	Klavier	14	5	2	14	14	1	2	6	7	7	7	2	1	6	7	1	1	2	3	3	NA	NA	NA	NA	NA	NA	NA	NA	NA	NA	NA	NA	NA	NA	NA	NA	NA	NA	NA	NA	NA	NA	NA	NA	NA	NA	NA	NA	NA	NA	NA	NA	NA	NA	NA	NA	NA	NA	NA	NA	NA	NA	NA	NA	NA	NA	NA	NA	NA	NA	NA	NA	NA	NA	NA	NA	NA	NA	NA	NA	NA	NA	NA	NA	NA	NA	NA	NA	NA	NA	NA	NA	NA	NA	NA	NA	NA	NA	NA	NA	NA	NA	NA	NA	NA	NA	NA	NA	NA	NA	NA	NA	NA	NA	NA	NA	NA	NA	NA	NA	NA	NA	NA	NA	NA	NA	NA	NA	NA	NA	NA	NA	NA	NA	NA	NA	NA	NA	NA	NA	NA	NA	NA	NA	NA	NA	NA	NA	NA	NA	NA	NA	NA	NA	NA	NA	NA	NA	NA	NA	NA	NA	NA	NA	1	2	2	2	1	4	4	4	0	4	3	4	1	3	4	3	1	4	4	3	1	3	2	2	1	4	3	4	0	2	2	2	1	4	3	4	1	3	2	2	1	3	3	3	1	3	4	4	"inegaler, fließender Swing-Rhythmus in den Achteln, ohne dabei zu starr zu wirken; passendes Akzentuierungsmuster; präzise Rhythmik; gutes Zusammenspiel zwischen den Musikern; ein gewisser  Flow"	Spannende Studie, ich freue mich, etwas über die Ergebnisse zu erfahren und werde eine Mail verschicken!     Kleine Anmerkung: Bei der persönlichen  Übezeit pro Tag  lassen sich nur ganze Stunden angeben. Ich hätte gerne  1/2 Std.  Übezeit pro Tag vermerkt, das war allerdings nicht möglich.	48
62	89	1555	1	"amateur jazz musician
"	male	39	1	4	Gesang	8	3	1	0	10	1	2	6	6	6	5	3	2	6	6	2	1	2	4	3	1	3	4	3	0	1	3	2	1	3	4	4	1	2	3	1	1	4	3	3	1	2	2	2	1	3	3	3	1	2	3	2	1	4	3	4	1	1	1	1	1	2	3	2	1	2	3	3	NA	NA	NA	NA	NA	NA	NA	NA	NA	NA	NA	NA	NA	NA	NA	NA	NA	NA	NA	NA	NA	NA	NA	NA	NA	NA	NA	NA	NA	NA	NA	NA	NA	NA	NA	NA	NA	NA	NA	NA	NA	NA	NA	NA	NA	NA	NA	NA	NA	NA	NA	NA	NA	NA	NA	NA	NA	NA	NA	NA	NA	NA	NA	NA	NA	NA	NA	NA	NA	NA	NA	NA	NA	NA	NA	NA	NA	NA	NA	NA	NA	NA	NA	NA	NA	NA	NA	NA	NA	NA	NA	NA	NA	NA	NA	NA	NA	NA	NA	NA	NA	NA	NA	NA	NA	NA	NA	NA	NA	NA	NA	NA	NA	NA	NA	NA	NA	NA	NA	NA	NA	NA	NA	NA	NA	NA	NA	NA	NA	NA	NA	NA	NA	NA	NA	NA	NA	NA	NA	NA	NA	NA	NA	NA	Der Rhythmus darf nicht zu  gerade  sein, muss aber trotzdem durch seine Kontinuität mitreißen. Also etwa eine gleichmäßige Abweichung vom strengen 4/4-Takt, die sich dabei möglichst  natürlich  anfühlt.	Bei den musikalischen Vorkenntnissen konnte man nur zwischen Nicht-Jazz-Musiker und Jazz-Musiker wählen. Ich würde mich jedoch als  Auch-Jazz-Musiker  bezeichnet, der sich als Mitglied eines Jazzchors zwar regelmäßig, aber keinesfalls ausschließlich mit Jazz beschäftigt.	48
63	90	1843	3	"semiprofessional jazz musician
"	male	46	2	25	Saxofon	NA	NA	NA	NA	NA	NA	NA	NA	NA	NA	NA	NA	NA	NA	NA	NA	1	3	4	1	NA	NA	NA	NA	NA	NA	NA	NA	NA	NA	NA	NA	NA	NA	NA	NA	NA	NA	NA	NA	NA	NA	NA	NA	NA	NA	NA	NA	NA	NA	NA	NA	NA	NA	NA	NA	NA	NA	NA	NA	NA	NA	NA	NA	NA	NA	NA	NA	NA	NA	NA	NA	NA	NA	NA	NA	NA	NA	NA	NA	NA	NA	NA	NA	NA	NA	NA	NA	NA	NA	NA	NA	NA	NA	NA	NA	NA	NA	NA	NA	NA	NA	NA	NA	NA	NA	NA	NA	NA	NA	NA	NA	NA	NA	NA	NA	1	4	4	3	1	4	4	3	1	2	2	2	1	4	4	4	1	2	2	1	1	3	3	3	1	2	2	2	1	3	3	1	1	3	4	3	1	4	4	4	1	4	4	3	1	3	4	3	NA	NA	NA	NA	NA	NA	NA	NA	NA	NA	NA	NA	NA	NA	NA	NA	NA	NA	NA	NA	NA	NA	NA	NA	NA	NA	NA	NA	NA	NA	NA	NA	NA	NA	NA	NA	NA	NA	NA	NA	NA	NA	NA	NA	NA	NA	NA	NA	Bassist sollte eher hinten spielen, bzw. genau auf den Beat, der Schlagzeuger kann ein bisschen vorwärts drängen ohne allerdings dabei das Tempo anzuziehen. Achtellinien dürfen nicht zu gerade sein, dann klingt es technisch, aber auch nicht zu punktiert, sonst klingt es zu zickig. Die Offbeats werden grundsätzlich mehr betont als die Downbeats. Eine Linie muss sich organisch, natürlich anhören, gesanglich.	Ich fand es sehr schwer sich für ein Feld zu entscheiden. Deswegen glaube ich, dass ich bei Wiederholung des Testes bestimmt manchmal anders entschieden hätte. Bis auf ein Stück hab ich alle gekannt. Ach ja, man sollte vielleicht noch berücksichtigen, dass das Grundtempo eines Stückes auch darüber entscheidet wie gerade oder swingig die Achtel gespielt werden. Grundregel: Je langsamer, desto punktierter, je schneller desto gerader. Auch die Stilistik hat Einfluss: Boogie Woogie ist sehr stark punktiert, Cool Jazz und West Coast Jazz ist eher gerade, also kein einfaches Feld. Viel Erfolg mit der Studie!	48
64	91	1410	2	"professional jazz musician
"	male	39	1	70	Schlagzeug	NA	NA	NA	NA	NA	NA	NA	NA	NA	NA	NA	NA	NA	NA	NA	NA	1	1	2	1	NA	NA	NA	NA	NA	NA	NA	NA	NA	NA	NA	NA	NA	NA	NA	NA	NA	NA	NA	NA	NA	NA	NA	NA	NA	NA	NA	NA	NA	NA	NA	NA	NA	NA	NA	NA	NA	NA	NA	NA	NA	NA	NA	NA	NA	NA	NA	NA	1	4	4	4	1	1	2	1	1	1	1	2	1	1	1	3	1	2	3	4	1	3	3	3	1	4	4	4	1	1	3	3	1	3	3	3	1	2	2	1	1	3	3	2	1	4	4	4	NA	NA	NA	NA	NA	NA	NA	NA	NA	NA	NA	NA	NA	NA	NA	NA	NA	NA	NA	NA	NA	NA	NA	NA	NA	NA	NA	NA	NA	NA	NA	NA	NA	NA	NA	NA	NA	NA	NA	NA	NA	NA	NA	NA	NA	NA	NA	NA	NA	NA	NA	NA	NA	NA	NA	NA	NA	NA	NA	NA	NA	NA	NA	NA	NA	NA	NA	NA	NA	NA	NA	NA	NA	NA	NA	NA	NA	NA	NA	NA	NA	NA	NA	NA	NA	NA	NA	NA	NA	NA	NA	NA	NA	NA	NA	NA	NA	NA	48
66	93	1235	1	"semiprofessional jazz musician
"	male	31	2	40	Gitarre	NA	NA	NA	NA	NA	NA	NA	NA	NA	NA	NA	NA	NA	NA	NA	NA	1	4	4	1	0	3	4	3	0	2	4	1	0	2	4	3	1	3	3	2	0	3	3	4	0	2	2	3	1	1	4	1	0	3	2	1	0	3	3	2	0	1	1	2	1	4	3	3	0	3	3	3	NA	NA	NA	NA	NA	NA	NA	NA	NA	NA	NA	NA	NA	NA	NA	NA	NA	NA	NA	NA	NA	NA	NA	NA	NA	NA	NA	NA	NA	NA	NA	NA	NA	NA	NA	NA	NA	NA	NA	NA	NA	NA	NA	NA	NA	NA	NA	NA	NA	NA	NA	NA	NA	NA	NA	NA	NA	NA	NA	NA	NA	NA	NA	NA	NA	NA	NA	NA	NA	NA	NA	NA	NA	NA	NA	NA	NA	NA	NA	NA	NA	NA	NA	NA	NA	NA	NA	NA	NA	NA	NA	NA	NA	NA	NA	NA	NA	NA	NA	NA	NA	NA	NA	NA	NA	NA	NA	NA	NA	NA	NA	NA	NA	NA	NA	NA	NA	NA	NA	NA	NA	NA	NA	NA	NA	NA	NA	NA	NA	NA	NA	NA	NA	NA	NA	NA	NA	NA	NA	NA	NA	NA	NA	NA	Eine klare (gerne auch eigene) Microtime-Auffassung, die sich an verschiedenen historischen und/oder modernen Vorbildern orientieren kann.   Technische Perfektion ist nicht gefragt.  Eine starke Körperlichkeit, volle Konzentration und Hingabe bei der Ausführung der Time.	NA	48
69	97	1453	4	"semiprofessional jazz musician
"	male	25	1	45	Saxophon	NA	NA	NA	NA	NA	NA	NA	NA	NA	NA	NA	NA	NA	NA	NA	NA	0	2	3	2	NA	NA	NA	NA	NA	NA	NA	NA	NA	NA	NA	NA	NA	NA	NA	NA	NA	NA	NA	NA	NA	NA	NA	NA	NA	NA	NA	NA	NA	NA	NA	NA	NA	NA	NA	NA	NA	NA	NA	NA	NA	NA	NA	NA	NA	NA	NA	NA	NA	NA	NA	NA	NA	NA	NA	NA	NA	NA	NA	NA	NA	NA	NA	NA	NA	NA	NA	NA	NA	NA	NA	NA	NA	NA	NA	NA	NA	NA	NA	NA	NA	NA	NA	NA	NA	NA	NA	NA	NA	NA	NA	NA	NA	NA	NA	NA	NA	NA	NA	NA	NA	NA	NA	NA	NA	NA	NA	NA	NA	NA	NA	NA	NA	NA	NA	NA	NA	NA	NA	NA	NA	NA	NA	NA	NA	NA	NA	NA	NA	NA	NA	NA	NA	NA	NA	NA	NA	NA	NA	NA	NA	NA	NA	NA	1	2	2	3	0	2	2	2	0	4	4	3	0	2	3	2	0	3	3	3	0	1	3	1	0	3	3	2	0	2	2	1	0	2	3	2	0	2	1	1	1	3	3	2	0	3	4	3	ein gutes gleichmäßiges zusammenspiel von bass und drums (z.B. gemeinsame viertel von bass und ride-becken)  triolische relativ gebundene achtel   je schneller desto weniger triolisch und umgekehrt  ein ausbalanciertes verhältnis von laid back und vorne spielen, das tempo sollte relativ konstant bleiben:   sollte der schlagzeuger weit vorne spielen, darf der bassist sich nicht mitziehen lassen. sollte der solist sehr laid back spielen, darf der drummer sich nicht irritieren lassen. usw.	für mich klangen alle aufnahmen sehr gestellt und unauthentisch. das piano war durchweg etwas zu laut und zu undifferenziert in der Artikulation und Dynamik.  es macht oft einen unterschied in der  Swingigkeit  einer band aus, ob sie gerade das Thema spielt oder jemand soliert.	48
76	106	-1	2	"professional jazz musician
"	male	26	1	10	Kontrabass	2	3	6	5	10	4	4	5	6	7	5	3	1	6	7	5	0	1	4	1	NA	NA	NA	NA	NA	NA	NA	NA	NA	NA	NA	NA	NA	NA	NA	NA	NA	NA	NA	NA	NA	NA	NA	NA	NA	NA	NA	NA	NA	NA	NA	NA	NA	NA	NA	NA	NA	NA	NA	NA	NA	NA	NA	NA	NA	NA	NA	NA	0	4	4	3	1	4	3	2	1	1	3	2	0	1	2	1	0	1	3	2	0	2	3	3	1	1	3	3	0	2	3	3	0	1	3	1	0	4	2	3	0	3	3	3	0	2	3	2	NA	NA	NA	NA	NA	NA	NA	NA	NA	NA	NA	NA	NA	NA	NA	NA	NA	NA	NA	NA	NA	NA	NA	NA	NA	NA	NA	NA	NA	NA	NA	NA	NA	NA	NA	NA	NA	NA	NA	NA	NA	NA	NA	NA	NA	NA	NA	NA	NA	NA	NA	NA	NA	NA	NA	NA	NA	NA	NA	NA	NA	NA	NA	NA	NA	NA	NA	NA	NA	NA	NA	NA	NA	NA	NA	NA	NA	NA	NA	NA	NA	NA	NA	NA	NA	NA	NA	NA	NA	NA	NA	NA	NA	NA	NA	NA	die Band	NA	48
77	107	1370	1	"professional jazz musician
"	female	28	2	70	Stimme	NA	NA	NA	NA	NA	NA	NA	NA	NA	NA	NA	NA	NA	NA	NA	NA	1	3	4	2	1	3	3	2	0	2	2	1	1	2	3	2	1	3	2	1	1	3	3	1	1	2	1	1	1	2	3	2	1	2	2	1	1	3	3	3	1	2	2	1	1	3	3	3	1	3	3	1	NA	NA	NA	NA	NA	NA	NA	NA	NA	NA	NA	NA	NA	NA	NA	NA	NA	NA	NA	NA	NA	NA	NA	NA	NA	NA	NA	NA	NA	NA	NA	NA	NA	NA	NA	NA	NA	NA	NA	NA	NA	NA	NA	NA	NA	NA	NA	NA	NA	NA	NA	NA	NA	NA	NA	NA	NA	NA	NA	NA	NA	NA	NA	NA	NA	NA	NA	NA	NA	NA	NA	NA	NA	NA	NA	NA	NA	NA	NA	NA	NA	NA	NA	NA	NA	NA	NA	NA	NA	NA	NA	NA	NA	NA	NA	NA	NA	NA	NA	NA	NA	NA	NA	NA	NA	NA	NA	NA	NA	NA	NA	NA	NA	NA	NA	NA	NA	NA	NA	NA	NA	NA	NA	NA	NA	NA	NA	NA	NA	NA	NA	NA	NA	NA	NA	NA	NA	NA	NA	NA	NA	NA	NA	NA	NA	NA	48
78	108	1129	2	"jazz-loving non-musician
"	male	70	0	0	NA	0	0	0	0	0	5	7	7	4	7	7	6	7	1	4	1	1	4	3	2	NA	NA	NA	NA	NA	NA	NA	NA	NA	NA	NA	NA	NA	NA	NA	NA	NA	NA	NA	NA	NA	NA	NA	NA	NA	NA	NA	NA	NA	NA	NA	NA	NA	NA	NA	NA	NA	NA	NA	NA	NA	NA	NA	NA	NA	NA	NA	NA	0	3	3	3	0	3	3	2	1	3	3	2	1	3	3	3	0	3	3	4	0	3	3	3	0	4	3	3	0	3	3	2	0	4	4	4	0	3	3	2	0	4	3	4	0	3	3	4	NA	NA	NA	NA	NA	NA	NA	NA	NA	NA	NA	NA	NA	NA	NA	NA	NA	NA	NA	NA	NA	NA	NA	NA	NA	NA	NA	NA	NA	NA	NA	NA	NA	NA	NA	NA	NA	NA	NA	NA	NA	NA	NA	NA	NA	NA	NA	NA	NA	NA	NA	NA	NA	NA	NA	NA	NA	NA	NA	NA	NA	NA	NA	NA	NA	NA	NA	NA	NA	NA	NA	NA	NA	NA	NA	NA	NA	NA	NA	NA	NA	NA	NA	NA	NA	NA	NA	NA	NA	NA	NA	NA	NA	NA	NA	NA	Good question.  It is easier to say what isn't swing.  Pedantic and monotonous beat is NOT swing.  Meandering improvisation is NOT swing.	Send results to nalindsley1947 At gmail	48
80	110	756	4	non-jazz musician (amateur or professional)	male	30	1	25	Posaune	15	4	3	4	15	1	1	6	7	7	6	3	1	6	5	1	0	3	2	2	NA	NA	NA	NA	NA	NA	NA	NA	NA	NA	NA	NA	NA	NA	NA	NA	NA	NA	NA	NA	NA	NA	NA	NA	NA	NA	NA	NA	NA	NA	NA	NA	NA	NA	NA	NA	NA	NA	NA	NA	NA	NA	NA	NA	NA	NA	NA	NA	NA	NA	NA	NA	NA	NA	NA	NA	NA	NA	NA	NA	NA	NA	NA	NA	NA	NA	NA	NA	NA	NA	NA	NA	NA	NA	NA	NA	NA	NA	NA	NA	NA	NA	NA	NA	NA	NA	NA	NA	NA	NA	NA	NA	NA	NA	NA	NA	NA	NA	NA	NA	NA	NA	NA	NA	NA	NA	NA	NA	NA	NA	NA	NA	NA	NA	NA	NA	NA	NA	NA	NA	NA	NA	NA	NA	NA	NA	NA	NA	NA	NA	NA	NA	NA	NA	NA	NA	NA	NA	NA	NA	NA	NA	NA	NA	0	3	3	3	0	3	3	4	0	4	4	4	0	4	4	4	0	4	4	4	0	2	2	1	0	4	4	4	0	2	2	2	0	3	3	3	0	2	2	2	1	4	3	4	0	4	4	4	Der ternäre Rhythmus und ein gutes Zusammenspiel der Instrumente.	NA	48
81	111	941	3	non-jazz musician (amateur or professional)	female	25	1	18	Gesang	18	4	4	5	17	1	1	6	6	6	7	1	1	7	5	1	1	3	3	4	NA	NA	NA	NA	NA	NA	NA	NA	NA	NA	NA	NA	NA	NA	NA	NA	NA	NA	NA	NA	NA	NA	NA	NA	NA	NA	NA	NA	NA	NA	NA	NA	NA	NA	NA	NA	NA	NA	NA	NA	NA	NA	NA	NA	NA	NA	NA	NA	NA	NA	NA	NA	NA	NA	NA	NA	NA	NA	NA	NA	NA	NA	NA	NA	NA	NA	NA	NA	NA	NA	NA	NA	NA	NA	NA	NA	NA	NA	NA	NA	NA	NA	NA	NA	NA	NA	NA	NA	NA	NA	NA	NA	NA	NA	NA	NA	0	2	2	2	0	3	3	4	0	3	2	3	1	2	3	3	0	1	2	2	0	2	4	4	0	2	1	2	0	2	2	3	0	3	3	4	0	2	2	2	0	3	3	3	0	4	4	4	NA	NA	NA	NA	NA	NA	NA	NA	NA	NA	NA	NA	NA	NA	NA	NA	NA	NA	NA	NA	NA	NA	NA	NA	NA	NA	NA	NA	NA	NA	NA	NA	NA	NA	NA	NA	NA	NA	NA	NA	NA	NA	NA	NA	NA	NA	NA	NA	Musik geht direkt in den Körper über. Mitschnipsen, Wippen etc	NA	48
82	112	690	1	non-jazz musician (amateur or professional)	female	27	0	1	Klarinette	2	1	1	1	7	4	3	6	4	4	5	4	5	5	5	6	0	3	3	4	1	3	3	3	0	2	2	2	0	3	3	2	0	2	2	1	0	2	2	2	0	2	1	2	0	4	4	4	1	2	3	3	0	3	2	3	0	1	2	1	0	2	3	3	0	1	2	2	NA	NA	NA	NA	NA	NA	NA	NA	NA	NA	NA	NA	NA	NA	NA	NA	NA	NA	NA	NA	NA	NA	NA	NA	NA	NA	NA	NA	NA	NA	NA	NA	NA	NA	NA	NA	NA	NA	NA	NA	NA	NA	NA	NA	NA	NA	NA	NA	NA	NA	NA	NA	NA	NA	NA	NA	NA	NA	NA	NA	NA	NA	NA	NA	NA	NA	NA	NA	NA	NA	NA	NA	NA	NA	NA	NA	NA	NA	NA	NA	NA	NA	NA	NA	NA	NA	NA	NA	NA	NA	NA	NA	NA	NA	NA	NA	NA	NA	NA	NA	NA	NA	NA	NA	NA	NA	NA	NA	NA	NA	NA	NA	NA	NA	NA	NA	NA	NA	NA	NA	NA	NA	NA	NA	NA	NA	NA	NA	NA	NA	NA	NA	NA	NA	NA	NA	NA	NA	NA	NA	NA	NA	NA	NA	NA	NA	48
83	113	635	4	non-jazz musician (amateur or professional)	male	35	1	15	Waldhorn	22	3	2	8	22	1	1	6	6	7	6	1	2	6	6	3	0	1	4	3	NA	NA	NA	NA	NA	NA	NA	NA	NA	NA	NA	NA	NA	NA	NA	NA	NA	NA	NA	NA	NA	NA	NA	NA	NA	NA	NA	NA	NA	NA	NA	NA	NA	NA	NA	NA	NA	NA	NA	NA	NA	NA	NA	NA	NA	NA	NA	NA	NA	NA	NA	NA	NA	NA	NA	NA	NA	NA	NA	NA	NA	NA	NA	NA	NA	NA	NA	NA	NA	NA	NA	NA	NA	NA	NA	NA	NA	NA	NA	NA	NA	NA	NA	NA	NA	NA	NA	NA	NA	NA	NA	NA	NA	NA	NA	NA	NA	NA	NA	NA	NA	NA	NA	NA	NA	NA	NA	NA	NA	NA	NA	NA	NA	NA	NA	NA	NA	NA	NA	NA	NA	NA	NA	NA	NA	NA	NA	NA	NA	NA	NA	NA	NA	NA	NA	NA	NA	NA	NA	NA	NA	NA	NA	NA	0	3	3	3	0	4	4	4	0	3	3	3	0	3	3	3	0	3	3	3	0	4	2	3	0	3	3	3	0	3	3	3	0	3	3	4	0	3	3	3	0	3	3	3	0	4	4	4	NA	NA	48
89	120	1576	3	non-jazz musician (amateur or professional)	female	23	1	25	Klavier	17	3	3	17	17	1	1	7	4	7	7	4	1	3	4	7	1	4	4	3	NA	NA	NA	NA	NA	NA	NA	NA	NA	NA	NA	NA	NA	NA	NA	NA	NA	NA	NA	NA	NA	NA	NA	NA	NA	NA	NA	NA	NA	NA	NA	NA	NA	NA	NA	NA	NA	NA	NA	NA	NA	NA	NA	NA	NA	NA	NA	NA	NA	NA	NA	NA	NA	NA	NA	NA	NA	NA	NA	NA	NA	NA	NA	NA	NA	NA	NA	NA	NA	NA	NA	NA	NA	NA	NA	NA	NA	NA	NA	NA	NA	NA	NA	NA	NA	NA	NA	NA	NA	NA	NA	NA	NA	NA	NA	NA	1	3	3	1	0	4	4	1	1	1	4	4	1	3	4	2	1	2	1	4	1	2	2	1	1	2	3	4	0	4	2	4	1	3	1	4	0	3	3	1	1	3	4	4	0	3	2	3	NA	NA	NA	NA	NA	NA	NA	NA	NA	NA	NA	NA	NA	NA	NA	NA	NA	NA	NA	NA	NA	NA	NA	NA	NA	NA	NA	NA	NA	NA	NA	NA	NA	NA	NA	NA	NA	NA	NA	NA	NA	NA	NA	NA	NA	NA	NA	NA	NA	NA	48
94	126	1168	3	non-jazz musician (amateur or professional)	male	36	0	40	Trompete	10	6	1	2	8	1	4	6	7	7	6	2	2	7	4	1	1	4	3	3	NA	NA	NA	NA	NA	NA	NA	NA	NA	NA	NA	NA	NA	NA	NA	NA	NA	NA	NA	NA	NA	NA	NA	NA	NA	NA	NA	NA	NA	NA	NA	NA	NA	NA	NA	NA	NA	NA	NA	NA	NA	NA	NA	NA	NA	NA	NA	NA	NA	NA	NA	NA	NA	NA	NA	NA	NA	NA	NA	NA	NA	NA	NA	NA	NA	NA	NA	NA	NA	NA	NA	NA	NA	NA	NA	NA	NA	NA	NA	NA	NA	NA	NA	NA	NA	NA	NA	NA	NA	NA	NA	NA	NA	NA	NA	NA	0	1	2	1	1	3	3	3	1	2	3	1	1	3	2	1	0	2	1	1	1	2	3	2	0	4	1	2	0	4	3	4	0	2	2	2	0	4	3	4	0	3	3	3	0	4	3	4	NA	NA	NA	NA	NA	NA	NA	NA	NA	NA	NA	NA	NA	NA	NA	NA	NA	NA	NA	NA	NA	NA	NA	NA	NA	NA	NA	NA	NA	NA	NA	NA	NA	NA	NA	NA	NA	NA	NA	NA	NA	NA	NA	NA	NA	NA	NA	NA	Beat, Breaks, Synkopen, Drummer achtet auf Melodie	NA	48
95	127	754	1	"amateur jazz musician
"	female	23	1	1	Saxophon	8	1	1	0	8	1	5	7	7	5	7	2	2	5	6	1	0	1	4	3	0	3	2	2	0	2	2	1	0	3	3	3	0	1	3	1	0	2	3	3	0	4	2	3	0	3	3	4	0	1	1	1	0	2	2	2	0	1	3	2	0	3	4	3	0	1	2	3	NA	NA	NA	NA	NA	NA	NA	NA	NA	NA	NA	NA	NA	NA	NA	NA	NA	NA	NA	NA	NA	NA	NA	NA	NA	NA	NA	NA	NA	NA	NA	NA	NA	NA	NA	NA	NA	NA	NA	NA	NA	NA	NA	NA	NA	NA	NA	NA	NA	NA	NA	NA	NA	NA	NA	NA	NA	NA	NA	NA	NA	NA	NA	NA	NA	NA	NA	NA	NA	NA	NA	NA	NA	NA	NA	NA	NA	NA	NA	NA	NA	NA	NA	NA	NA	NA	NA	NA	NA	NA	NA	NA	NA	NA	NA	NA	NA	NA	NA	NA	NA	NA	NA	NA	NA	NA	NA	NA	NA	NA	NA	NA	NA	NA	NA	NA	NA	NA	NA	NA	NA	NA	NA	NA	NA	NA	NA	NA	NA	NA	NA	NA	NA	NA	NA	NA	NA	NA	NA	NA	NA	NA	NA	NA	NA	NA	48
96	128	-1	4	non-jazz musician (amateur or professional)	male	41	1	20	Bass	1	3	1	1	1	1	3	7	7	7	7	1	1	7	7	1	0	4	4	4	NA	NA	NA	NA	NA	NA	NA	NA	NA	NA	NA	NA	NA	NA	NA	NA	NA	NA	NA	NA	NA	NA	NA	NA	NA	NA	NA	NA	NA	NA	NA	NA	NA	NA	NA	NA	NA	NA	NA	NA	NA	NA	NA	NA	NA	NA	NA	NA	NA	NA	NA	NA	NA	NA	NA	NA	NA	NA	NA	NA	NA	NA	NA	NA	NA	NA	NA	NA	NA	NA	NA	NA	NA	NA	NA	NA	NA	NA	NA	NA	NA	NA	NA	NA	NA	NA	NA	NA	NA	NA	NA	NA	NA	NA	NA	NA	NA	NA	NA	NA	NA	NA	NA	NA	NA	NA	NA	NA	NA	NA	NA	NA	NA	NA	NA	NA	NA	NA	NA	NA	NA	NA	NA	NA	NA	NA	NA	NA	NA	NA	NA	NA	NA	NA	NA	NA	NA	NA	NA	NA	NA	NA	NA	NA	0	3	3	3	0	4	4	4	0	4	4	4	0	3	4	4	0	4	4	4	0	3	2	2	1	3	4	4	0	4	2	2	0	4	4	4	1	4	2	1	1	2	4	3	1	4	4	4	Können Timing Gefühl	NA	48
97	129	1285	3	non-jazz musician (amateur or professional)	male	39	1	15	Saxophon	15	9	4	1	4	1	1	7	6	6	6	5	5	3	4	3	1	4	4	4	NA	NA	NA	NA	NA	NA	NA	NA	NA	NA	NA	NA	NA	NA	NA	NA	NA	NA	NA	NA	NA	NA	NA	NA	NA	NA	NA	NA	NA	NA	NA	NA	NA	NA	NA	NA	NA	NA	NA	NA	NA	NA	NA	NA	NA	NA	NA	NA	NA	NA	NA	NA	NA	NA	NA	NA	NA	NA	NA	NA	NA	NA	NA	NA	NA	NA	NA	NA	NA	NA	NA	NA	NA	NA	NA	NA	NA	NA	NA	NA	NA	NA	NA	NA	NA	NA	NA	NA	NA	NA	NA	NA	NA	NA	NA	NA	0	4	4	4	1	4	4	4	1	3	2	4	1	4	4	4	1	4	3	3	1	4	3	4	1	4	4	4	0	4	4	4	0	4	4	4	1	3	4	4	0	4	4	4	0	4	3	4	NA	NA	NA	NA	NA	NA	NA	NA	NA	NA	NA	NA	NA	NA	NA	NA	NA	NA	NA	NA	NA	NA	NA	NA	NA	NA	NA	NA	NA	NA	NA	NA	NA	NA	NA	NA	NA	NA	NA	NA	NA	NA	NA	NA	NA	NA	NA	NA	Richtige Offbeat-Phrasierung der Melodie und der perfekte Schlagzeuger mit lockerem Swing auf dem Becken	NA	48
98	131	1861	4	non-jazz musician (amateur or professional)	female	55	1	1	Querflöte	10	2	1	0	1	1	4	7	7	7	6	2	1	7	6	1	1	4	3	3	NA	NA	NA	NA	NA	NA	NA	NA	NA	NA	NA	NA	NA	NA	NA	NA	NA	NA	NA	NA	NA	NA	NA	NA	NA	NA	NA	NA	NA	NA	NA	NA	NA	NA	NA	NA	NA	NA	NA	NA	NA	NA	NA	NA	NA	NA	NA	NA	NA	NA	NA	NA	NA	NA	NA	NA	NA	NA	NA	NA	NA	NA	NA	NA	NA	NA	NA	NA	NA	NA	NA	NA	NA	NA	NA	NA	NA	NA	NA	NA	NA	NA	NA	NA	NA	NA	NA	NA	NA	NA	NA	NA	NA	NA	NA	NA	NA	NA	NA	NA	NA	NA	NA	NA	NA	NA	NA	NA	NA	NA	NA	NA	NA	NA	NA	NA	NA	NA	NA	NA	NA	NA	NA	NA	NA	NA	NA	NA	NA	NA	NA	NA	NA	NA	NA	NA	NA	NA	NA	NA	NA	NA	NA	NA	1	4	4	4	1	4	4	4	1	4	3	4	1	3	4	3	1	4	4	4	1	4	4	1	1	3	4	2	1	2	3	2	1	4	4	4	1	2	4	2	1	3	4	3	1	3	3	4	NA	NA	48
99	132	1127	1	non-jazz musician (amateur or professional)	female	43	1	3	Gesang	15	4	2	0	20	2	2	6	7	7	7	1	1	7	7	1	0	4	4	4	1	4	4	4	0	2	3	2	1	3	3	3	0	2	3	2	1	2	3	3	0	3	2	2	1	4	4	4	0	2	2	2	1	4	3	3	1	2	2	1	0	4	4	4	1	3	3	3	NA	NA	NA	NA	NA	NA	NA	NA	NA	NA	NA	NA	NA	NA	NA	NA	NA	NA	NA	NA	NA	NA	NA	NA	NA	NA	NA	NA	NA	NA	NA	NA	NA	NA	NA	NA	NA	NA	NA	NA	NA	NA	NA	NA	NA	NA	NA	NA	NA	NA	NA	NA	NA	NA	NA	NA	NA	NA	NA	NA	NA	NA	NA	NA	NA	NA	NA	NA	NA	NA	NA	NA	NA	NA	NA	NA	NA	NA	NA	NA	NA	NA	NA	NA	NA	NA	NA	NA	NA	NA	NA	NA	NA	NA	NA	NA	NA	NA	NA	NA	NA	NA	NA	NA	NA	NA	NA	NA	NA	NA	NA	NA	NA	NA	NA	NA	NA	NA	NA	NA	NA	NA	NA	NA	NA	NA	NA	NA	NA	NA	NA	NA	NA	NA	NA	NA	NA	NA	NA	NA	NA	NA	NA	NA	NA	NA	48
101	134	1842	4	"semiprofessional jazz musician
"	male	24	2	40	Piano	NA	NA	NA	NA	NA	NA	NA	NA	NA	NA	NA	NA	NA	NA	NA	NA	1	2	4	2	NA	NA	NA	NA	NA	NA	NA	NA	NA	NA	NA	NA	NA	NA	NA	NA	NA	NA	NA	NA	NA	NA	NA	NA	NA	NA	NA	NA	NA	NA	NA	NA	NA	NA	NA	NA	NA	NA	NA	NA	NA	NA	NA	NA	NA	NA	NA	NA	NA	NA	NA	NA	NA	NA	NA	NA	NA	NA	NA	NA	NA	NA	NA	NA	NA	NA	NA	NA	NA	NA	NA	NA	NA	NA	NA	NA	NA	NA	NA	NA	NA	NA	NA	NA	NA	NA	NA	NA	NA	NA	NA	NA	NA	NA	NA	NA	NA	NA	NA	NA	NA	NA	NA	NA	NA	NA	NA	NA	NA	NA	NA	NA	NA	NA	NA	NA	NA	NA	NA	NA	NA	NA	NA	NA	NA	NA	NA	NA	NA	NA	NA	NA	NA	NA	NA	NA	NA	NA	NA	NA	NA	NA	NA	NA	1	3	3	3	1	3	4	3	1	4	2	1	1	4	3	4	1	3	2	1	1	2	1	2	1	2	4	3	0	4	2	4	1	4	3	4	0	1	1	1	1	2	2	4	1	3	4	4	Interplay -  Es swingt, wenn die Musiker miteinander connected sind, im selben Moment an das selbe denken (Von  Welcher Standard?  bis hin zur microtime). Dann gibt es keine Fragen mehr ( Spielst du die Swing achtel eher laidback oder vorne? ) und die Musiker können sich ganz treiben lassen.	Wenn ihr ein kleines optionales Anmerkungsfeld unter jedem Hörbeispiel (unter der Frage  swingt es? ) anbringt, kann man als Teilnehmer noch besser die Frage beantworten, ob es swingt, oder woran es liegt. Bei manchen Beispielen war das Zusammenspiel von Bass und Drums zwar gut, aber das Klavier hat so unpräzise gespielt, dass jeder Swing verlorgen ging.	48
102	135	2626	2	non-jazz musician (amateur or professional)	do not want to tell	65	1	2	Klarinette und Saxophon	-	2	1	-	1	3	3	5	5	5	5	4	2	5	5	2	1	3	3	3	NA	NA	NA	NA	NA	NA	NA	NA	NA	NA	NA	NA	NA	NA	NA	NA	NA	NA	NA	NA	NA	NA	NA	NA	NA	NA	NA	NA	NA	NA	NA	NA	NA	NA	NA	NA	NA	NA	NA	NA	NA	NA	NA	NA	NA	NA	NA	NA	1	3	3	3	1	3	3	3	1	3	3	3	1	3	3	3	1	3	3	3	1	3	3	3	1	3	3	3	1	3	3	3	1	3	3	3	1	3	3	3	1	3	3	3	1	3	3	3	NA	NA	NA	NA	NA	NA	NA	NA	NA	NA	NA	NA	NA	NA	NA	NA	NA	NA	NA	NA	NA	NA	NA	NA	NA	NA	NA	NA	NA	NA	NA	NA	NA	NA	NA	NA	NA	NA	NA	NA	NA	NA	NA	NA	NA	NA	NA	NA	NA	NA	NA	NA	NA	NA	NA	NA	NA	NA	NA	NA	NA	NA	NA	NA	NA	NA	NA	NA	NA	NA	NA	NA	NA	NA	NA	NA	NA	NA	NA	NA	NA	NA	NA	NA	NA	NA	NA	NA	NA	NA	NA	NA	NA	NA	NA	NA	NA	NA	48
106	142	606	1	non-jazz musician (amateur or professional)	male	27	1	5	Schlagzeug	0,25	3	2	2	15	1	1	7	7	7	7	1	4	3	7	3	0	1	4	1	0	1	4	2	0	1	4	2	0	1	4	2	0	1	4	3	0	1	4	3	0	1	4	4	0	1	4	3	0	2	4	3	0	2	4	2	0	1	4	1	0	3	4	4	0	1	4	1	NA	NA	NA	NA	NA	NA	NA	NA	NA	NA	NA	NA	NA	NA	NA	NA	NA	NA	NA	NA	NA	NA	NA	NA	NA	NA	NA	NA	NA	NA	NA	NA	NA	NA	NA	NA	NA	NA	NA	NA	NA	NA	NA	NA	NA	NA	NA	NA	NA	NA	NA	NA	NA	NA	NA	NA	NA	NA	NA	NA	NA	NA	NA	NA	NA	NA	NA	NA	NA	NA	NA	NA	NA	NA	NA	NA	NA	NA	NA	NA	NA	NA	NA	NA	NA	NA	NA	NA	NA	NA	NA	NA	NA	NA	NA	NA	NA	NA	NA	NA	NA	NA	NA	NA	NA	NA	NA	NA	NA	NA	NA	NA	NA	NA	NA	NA	NA	NA	NA	NA	NA	NA	NA	NA	NA	NA	NA	NA	NA	NA	NA	NA	NA	NA	NA	NA	NA	NA	NA	NA	NA	NA	NA	NA	Swing entsteht durch ein rundes Dreiergefühl, welches aber verinnerlicht sein muss, nicht abstrakt-theoretisch bleibt. Swingen tut ein Stück dann, wenn die spielenden Musiker - vor allem Drummer & Basser, den Swing verstanden, verinnerlicht haben!	NA	48
107	143	533	4	non-jazz musician (amateur or professional)	male	22	1	50	Gitarre	1	6	4	6	10	1	1	7	7	7	7	1	1	1	7	1	0	4	4	3	NA	NA	NA	NA	NA	NA	NA	NA	NA	NA	NA	NA	NA	NA	NA	NA	NA	NA	NA	NA	NA	NA	NA	NA	NA	NA	NA	NA	NA	NA	NA	NA	NA	NA	NA	NA	NA	NA	NA	NA	NA	NA	NA	NA	NA	NA	NA	NA	NA	NA	NA	NA	NA	NA	NA	NA	NA	NA	NA	NA	NA	NA	NA	NA	NA	NA	NA	NA	NA	NA	NA	NA	NA	NA	NA	NA	NA	NA	NA	NA	NA	NA	NA	NA	NA	NA	NA	NA	NA	NA	NA	NA	NA	NA	NA	NA	NA	NA	NA	NA	NA	NA	NA	NA	NA	NA	NA	NA	NA	NA	NA	NA	NA	NA	NA	NA	NA	NA	NA	NA	NA	NA	NA	NA	NA	NA	NA	NA	NA	NA	NA	NA	NA	NA	NA	NA	NA	NA	NA	NA	NA	NA	NA	NA	0	4	3	4	0	4	4	4	0	4	4	4	0	4	4	4	0	4	4	4	0	3	2	2	0	4	4	3	0	1	1	1	0	3	3	2	0	3	2	1	0	4	4	4	0	4	4	4	Groove zwischen Schlagzeug und Bass   Melodie ist Rhythmisch über dem groove.	NA	48
108	144	1678	3	"professional jazz musician
"	male	24	3	60	Gitarre	NA	NA	NA	NA	NA	NA	NA	NA	NA	NA	NA	NA	NA	NA	NA	NA	1	2	4	2	NA	NA	NA	NA	NA	NA	NA	NA	NA	NA	NA	NA	NA	NA	NA	NA	NA	NA	NA	NA	NA	NA	NA	NA	NA	NA	NA	NA	NA	NA	NA	NA	NA	NA	NA	NA	NA	NA	NA	NA	NA	NA	NA	NA	NA	NA	NA	NA	NA	NA	NA	NA	NA	NA	NA	NA	NA	NA	NA	NA	NA	NA	NA	NA	NA	NA	NA	NA	NA	NA	NA	NA	NA	NA	NA	NA	NA	NA	NA	NA	NA	NA	NA	NA	NA	NA	NA	NA	NA	NA	NA	NA	NA	NA	NA	NA	1	3	4	3	1	3	4	3	1	1	1	1	1	2	3	2	1	2	1	2	1	2	3	2	1	2	2	2	0	1	4	1	1	2	3	2	1	2	4	2	1	3	3	2	1	3	3	3	NA	NA	NA	NA	NA	NA	NA	NA	NA	NA	NA	NA	NA	NA	NA	NA	NA	NA	NA	NA	NA	NA	NA	NA	NA	NA	NA	NA	NA	NA	NA	NA	NA	NA	NA	NA	NA	NA	NA	NA	NA	NA	NA	NA	NA	NA	NA	NA	Den Puls der Musik sollte jeder Musiker fühlen. Doch spielt jeder auf diesem Puls swingt es nicht. Damit die Musik gut swingt sollte Reibung entstehen.  Dieses Gefühl von  jeden Moment fliegen sie auseinander  aber sie tun es nicht. Laid back feeling. Diese Reibung ist für mich das Swing-Feel.	NA	48
113	149	2175	4	"amateur jazz musician
"	male	33	0	1	Bass	20	5	0,5	3	15	1	2	5	7	7	6	2	1	7	7	2	1	2	4	2	NA	NA	NA	NA	NA	NA	NA	NA	NA	NA	NA	NA	NA	NA	NA	NA	NA	NA	NA	NA	NA	NA	NA	NA	NA	NA	NA	NA	NA	NA	NA	NA	NA	NA	NA	NA	NA	NA	NA	NA	NA	NA	NA	NA	NA	NA	NA	NA	NA	NA	NA	NA	NA	NA	NA	NA	NA	NA	NA	NA	NA	NA	NA	NA	NA	NA	NA	NA	NA	NA	NA	NA	NA	NA	NA	NA	NA	NA	NA	NA	NA	NA	NA	NA	NA	NA	NA	NA	NA	NA	NA	NA	NA	NA	NA	NA	NA	NA	NA	NA	NA	NA	NA	NA	NA	NA	NA	NA	NA	NA	NA	NA	NA	NA	NA	NA	NA	NA	NA	NA	NA	NA	NA	NA	NA	NA	NA	NA	NA	NA	NA	NA	NA	NA	NA	NA	NA	NA	NA	NA	NA	NA	NA	NA	1	2	4	2	1	1	3	1	1	2	3	2	1	3	4	3	1	1	4	1	1	3	4	3	1	1	2	2	1	2	1	1	1	2	3	1	1	3	1	1	1	3	3	2	1	2	4	3	Ein Streben der Rhythmusgruppe nach vorn, ein gewisser Zug, also das Gegenteil von Schleppen, bringt Musik, gemeinsam mit einem freien, unquantisierten Klavier, zum Swingen.	NA	48
114	150	1509	1	"jazz-loving non-musician
"	female	30	0	0	Akkordeon	6	drei	2	3	14	2	3	3	6	6	5	5	2	6	6	6	1	2	4	2	1	4	3	4	1	2	3	3	1	2	3	3	1	1	2	1	1	4	3	4	1	3	2	3	1	2	3	3	1	1	2	1	1	2	3	2	1	3	3	3	1	4	4	4	1	1	2	2	NA	NA	NA	NA	NA	NA	NA	NA	NA	NA	NA	NA	NA	NA	NA	NA	NA	NA	NA	NA	NA	NA	NA	NA	NA	NA	NA	NA	NA	NA	NA	NA	NA	NA	NA	NA	NA	NA	NA	NA	NA	NA	NA	NA	NA	NA	NA	NA	NA	NA	NA	NA	NA	NA	NA	NA	NA	NA	NA	NA	NA	NA	NA	NA	NA	NA	NA	NA	NA	NA	NA	NA	NA	NA	NA	NA	NA	NA	NA	NA	NA	NA	NA	NA	NA	NA	NA	NA	NA	NA	NA	NA	NA	NA	NA	NA	NA	NA	NA	NA	NA	NA	NA	NA	NA	NA	NA	NA	NA	NA	NA	NA	NA	NA	NA	NA	NA	NA	NA	NA	NA	NA	NA	NA	NA	NA	NA	NA	NA	NA	NA	NA	NA	NA	NA	NA	NA	NA	NA	NA	NA	NA	NA	NA	harmonisch-melodisches Melodie, vorantreibender Bass, leicht gespieltes Piano	NA	48
119	156	487	1	"professional jazz musician
"	male	51	3	100	drums	NA	NA	NA	NA	NA	NA	NA	NA	NA	NA	NA	NA	NA	NA	NA	NA	0	1	0	1	0	2	2	2	0	2	3	2	0	2	2	2	0	1	1	1	0	2	2	1	0	1	1	1	0	3	2	3	0	1	2	2	0	3	2	3	0	1	1	1	0	2	2	2	0	1	2	1	NA	NA	NA	NA	NA	NA	NA	NA	NA	NA	NA	NA	NA	NA	NA	NA	NA	NA	NA	NA	NA	NA	NA	NA	NA	NA	NA	NA	NA	NA	NA	NA	NA	NA	NA	NA	NA	NA	NA	NA	NA	NA	NA	NA	NA	NA	NA	NA	NA	NA	NA	NA	NA	NA	NA	NA	NA	NA	NA	NA	NA	NA	NA	NA	NA	NA	NA	NA	NA	NA	NA	NA	NA	NA	NA	NA	NA	NA	NA	NA	NA	NA	NA	NA	NA	NA	NA	NA	NA	NA	NA	NA	NA	NA	NA	NA	NA	NA	NA	NA	NA	NA	NA	NA	NA	NA	NA	NA	NA	NA	NA	NA	NA	NA	NA	NA	NA	NA	NA	NA	NA	NA	NA	NA	NA	NA	NA	NA	NA	NA	NA	NA	NA	NA	NA	NA	NA	NA	NA	NA	NA	NA	NA	NA	Having the same quarter note( innertime)  The right frasing (depends on style )  And very important , eager to play the beat, energy	NA	48
121	158	2372	3	"professional jazz musician
"	male	46	2	100	percussion	NA	NA	NA	NA	NA	NA	NA	NA	NA	NA	NA	NA	NA	NA	NA	NA	1	1	2	1	NA	NA	NA	NA	NA	NA	NA	NA	NA	NA	NA	NA	NA	NA	NA	NA	NA	NA	NA	NA	NA	NA	NA	NA	NA	NA	NA	NA	NA	NA	NA	NA	NA	NA	NA	NA	NA	NA	NA	NA	NA	NA	NA	NA	NA	NA	NA	NA	NA	NA	NA	NA	NA	NA	NA	NA	NA	NA	NA	NA	NA	NA	NA	NA	NA	NA	NA	NA	NA	NA	NA	NA	NA	NA	NA	NA	NA	NA	NA	NA	NA	NA	NA	NA	NA	NA	NA	NA	NA	NA	NA	NA	NA	NA	NA	NA	1	1	2	2	1	1	2	2	1	1	1	1	1	1	2	2	1	1	1	1	1	1	2	2	1	1	1	1	1	1	2	2	1	1	1	1	1	1	2	1	1	1	2	2	1	1	2	1	NA	NA	NA	NA	NA	NA	NA	NA	NA	NA	NA	NA	NA	NA	NA	NA	NA	NA	NA	NA	NA	NA	NA	NA	NA	NA	NA	NA	NA	NA	NA	NA	NA	NA	NA	NA	NA	NA	NA	NA	NA	NA	NA	NA	NA	NA	NA	NA	Interplay between timings of the different musicians and phrasing of melodic and rhythmic content.	Maybe the swing can be determined by listening to original recordings or performances with real musicians and not by artificial and quantized recordings. A big part of the  swing  comes from the pleasure of hearing some nice musicianship from musicians who have the skills of anticipating to each others timing. Swing or groove exists by the presence of the joy of listening.	48
122	160	1353	4	"semiprofessional jazz musician
"	male	54	1	22	klavier	NA	NA	NA	NA	NA	NA	NA	NA	NA	NA	NA	NA	NA	NA	NA	NA	0	4	4	3	NA	NA	NA	NA	NA	NA	NA	NA	NA	NA	NA	NA	NA	NA	NA	NA	NA	NA	NA	NA	NA	NA	NA	NA	NA	NA	NA	NA	NA	NA	NA	NA	NA	NA	NA	NA	NA	NA	NA	NA	NA	NA	NA	NA	NA	NA	NA	NA	NA	NA	NA	NA	NA	NA	NA	NA	NA	NA	NA	NA	NA	NA	NA	NA	NA	NA	NA	NA	NA	NA	NA	NA	NA	NA	NA	NA	NA	NA	NA	NA	NA	NA	NA	NA	NA	NA	NA	NA	NA	NA	NA	NA	NA	NA	NA	NA	NA	NA	NA	NA	NA	NA	NA	NA	NA	NA	NA	NA	NA	NA	NA	NA	NA	NA	NA	NA	NA	NA	NA	NA	NA	NA	NA	NA	NA	NA	NA	NA	NA	NA	NA	NA	NA	NA	NA	NA	NA	NA	NA	NA	NA	NA	NA	NA	1	2	2	2	1	4	4	3	0	2	2	2	1	3	3	3	1	3	3	3	1	3	2	2	1	4	3	2	0	1	2	1	1	4	3	4	0	1	1	2	0	1	2	2	0	4	3	3	Phrasierung, Spiel mit dem Timing, rhythmische  Inkorrektheiten , layed back spiel, tempoabhängige swingphrasierung	NA	48
125	163	671	1	"semiprofessional jazz musician
"	male	19	2	70	Bari Sax	NA	NA	NA	NA	NA	NA	NA	NA	NA	NA	NA	NA	NA	NA	NA	NA	0	1	2	1	1	4	3	3	0	3	4	3	0	3	2	4	0	2	4	1	0	3	4	1	0	1	3	1	0	3	3	3	1	3	3	3	0	4	4	4	0	2	4	2	0	4	3	4	0	2	4	1	NA	NA	NA	NA	NA	NA	NA	NA	NA	NA	NA	NA	NA	NA	NA	NA	NA	NA	NA	NA	NA	NA	NA	NA	NA	NA	NA	NA	NA	NA	NA	NA	NA	NA	NA	NA	NA	NA	NA	NA	NA	NA	NA	NA	NA	NA	NA	NA	NA	NA	NA	NA	NA	NA	NA	NA	NA	NA	NA	NA	NA	NA	NA	NA	NA	NA	NA	NA	NA	NA	NA	NA	NA	NA	NA	NA	NA	NA	NA	NA	NA	NA	NA	NA	NA	NA	NA	NA	NA	NA	NA	NA	NA	NA	NA	NA	NA	NA	NA	NA	NA	NA	NA	NA	NA	NA	NA	NA	NA	NA	NA	NA	NA	NA	NA	NA	NA	NA	NA	NA	NA	NA	NA	NA	NA	NA	NA	NA	NA	NA	NA	NA	NA	NA	NA	NA	NA	NA	NA	NA	NA	NA	NA	NA	NA	NA	48
126	164	821	4	"professional jazz musician
"	male	20	2	1	Trumpet	4	2	3	3	4	1	1	7	7	7	7	7	7	1	1	1	0	3	4	4	NA	NA	NA	NA	NA	NA	NA	NA	NA	NA	NA	NA	NA	NA	NA	NA	NA	NA	NA	NA	NA	NA	NA	NA	NA	NA	NA	NA	NA	NA	NA	NA	NA	NA	NA	NA	NA	NA	NA	NA	NA	NA	NA	NA	NA	NA	NA	NA	NA	NA	NA	NA	NA	NA	NA	NA	NA	NA	NA	NA	NA	NA	NA	NA	NA	NA	NA	NA	NA	NA	NA	NA	NA	NA	NA	NA	NA	NA	NA	NA	NA	NA	NA	NA	NA	NA	NA	NA	NA	NA	NA	NA	NA	NA	NA	NA	NA	NA	NA	NA	NA	NA	NA	NA	NA	NA	NA	NA	NA	NA	NA	NA	NA	NA	NA	NA	NA	NA	NA	NA	NA	NA	NA	NA	NA	NA	NA	NA	NA	NA	NA	NA	NA	NA	NA	NA	NA	NA	NA	NA	NA	NA	NA	NA	0	4	4	3	0	4	4	3	0	3	4	2	0	3	4	3	0	3	4	3	1	3	4	3	0	1	3	1	0	3	4	3	0	2	4	3	0	2	2	2	0	2	4	2	0	2	4	2	NA	I'm glad someone's out there doin' the Lord's work. Thank you for your service.	48
128	166	1253	3	"amateur jazz musician
"	male	26	4	25	Trumpet	8	3	4	12	8	1	1	7	7	7	7	5	7	2	1	1	1	1	3	2	NA	NA	NA	NA	NA	NA	NA	NA	NA	NA	NA	NA	NA	NA	NA	NA	NA	NA	NA	NA	NA	NA	NA	NA	NA	NA	NA	NA	NA	NA	NA	NA	NA	NA	NA	NA	NA	NA	NA	NA	NA	NA	NA	NA	NA	NA	NA	NA	NA	NA	NA	NA	NA	NA	NA	NA	NA	NA	NA	NA	NA	NA	NA	NA	NA	NA	NA	NA	NA	NA	NA	NA	NA	NA	NA	NA	NA	NA	NA	NA	NA	NA	NA	NA	NA	NA	NA	NA	NA	NA	NA	NA	NA	NA	NA	NA	1	3	3	2	1	3	3	2	1	2	2	2	1	2	3	2	0	1	1	1	1	3	4	4	1	2	2	2	1	2	4	3	1	3	2	2	1	2	4	1	1	3	3	3	1	2	3	2	NA	NA	NA	NA	NA	NA	NA	NA	NA	NA	NA	NA	NA	NA	NA	NA	NA	NA	NA	NA	NA	NA	NA	NA	NA	NA	NA	NA	NA	NA	NA	NA	NA	NA	NA	NA	NA	NA	NA	NA	NA	NA	NA	NA	NA	NA	NA	NA	Note duration and articulation is very important. The standard eighth-note line should be legato, notes followed by rests are generally short and accented, stress is generally on the upbeat. Notes in the middle of an eighth-note passage that are short (if not followed by rests) generally sound unnatural. Consistent tempo is also very important. Swing rhythms that are played in a strict eighth-note triplet style generally feel unnatural. 'Hits' and accents generally fall on the upbeats, especially the upbeat of the last beat of the bar. There are other factors, but I believe these are the most important.	NA	48
129	167	1351	3	"semiprofessional jazz musician
"	male	18	2	10	Guitar	NA	NA	NA	NA	NA	NA	NA	NA	NA	NA	NA	NA	NA	NA	NA	NA	1	3	4	4	NA	NA	NA	NA	NA	NA	NA	NA	NA	NA	NA	NA	NA	NA	NA	NA	NA	NA	NA	NA	NA	NA	NA	NA	NA	NA	NA	NA	NA	NA	NA	NA	NA	NA	NA	NA	NA	NA	NA	NA	NA	NA	NA	NA	NA	NA	NA	NA	NA	NA	NA	NA	NA	NA	NA	NA	NA	NA	NA	NA	NA	NA	NA	NA	NA	NA	NA	NA	NA	NA	NA	NA	NA	NA	NA	NA	NA	NA	NA	NA	NA	NA	NA	NA	NA	NA	NA	NA	NA	NA	NA	NA	NA	NA	NA	NA	1	3	4	4	1	4	4	4	1	2	3	3	1	3	3	4	1	3	4	3	1	3	4	4	1	4	4	4	1	4	4	4	1	4	4	4	1	3	4	4	1	4	4	4	1	4	4	4	NA	NA	NA	NA	NA	NA	NA	NA	NA	NA	NA	NA	NA	NA	NA	NA	NA	NA	NA	NA	NA	NA	NA	NA	NA	NA	NA	NA	NA	NA	NA	NA	NA	NA	NA	NA	NA	NA	NA	NA	NA	NA	NA	NA	NA	NA	NA	NA	I heard swing described as,  the liberation of the upbeat  once and it seemed like a very good description to me.	NA	48
130	168	963	2	"professional jazz musician
"	male	24	4	7	Piano	NA	NA	NA	NA	NA	NA	NA	NA	NA	NA	NA	NA	NA	NA	NA	NA	0	1	4	1	NA	NA	NA	NA	NA	NA	NA	NA	NA	NA	NA	NA	NA	NA	NA	NA	NA	NA	NA	NA	NA	NA	NA	NA	NA	NA	NA	NA	NA	NA	NA	NA	NA	NA	NA	NA	NA	NA	NA	NA	NA	NA	NA	NA	NA	NA	NA	NA	0	4	3	3	0	2	2	2	0	2	2	3	1	2	1	2	1	3	4	3	0	2	3	2	1	2	4	2	0	4	4	4	1	4	4	4	1	2	2	3	1	4	2	4	1	3	3	4	NA	NA	NA	NA	NA	NA	NA	NA	NA	NA	NA	NA	NA	NA	NA	NA	NA	NA	NA	NA	NA	NA	NA	NA	NA	NA	NA	NA	NA	NA	NA	NA	NA	NA	NA	NA	NA	NA	NA	NA	NA	NA	NA	NA	NA	NA	NA	NA	NA	NA	NA	NA	NA	NA	NA	NA	NA	NA	NA	NA	NA	NA	NA	NA	NA	NA	NA	NA	NA	NA	NA	NA	NA	NA	NA	NA	NA	NA	NA	NA	NA	NA	NA	NA	NA	NA	NA	NA	NA	NA	NA	NA	NA	NA	NA	NA	Solid percussion on the beat, bass a small small pinch behind the beat, piano LH on the beat, RH melody played melodically and freely, but in time. Accents on up-beats.	NA	48
131	169	-1	4	"professional jazz musician
"	male	48	2	150	drums	NA	NA	NA	NA	NA	NA	NA	NA	NA	NA	NA	NA	NA	NA	NA	NA	0	1	1	1	NA	NA	NA	NA	NA	NA	NA	NA	NA	NA	NA	NA	NA	NA	NA	NA	NA	NA	NA	NA	NA	NA	NA	NA	NA	NA	NA	NA	NA	NA	NA	NA	NA	NA	NA	NA	NA	NA	NA	NA	NA	NA	NA	NA	NA	NA	NA	NA	NA	NA	NA	NA	NA	NA	NA	NA	NA	NA	NA	NA	NA	NA	NA	NA	NA	NA	NA	NA	NA	NA	NA	NA	NA	NA	NA	NA	NA	NA	NA	NA	NA	NA	NA	NA	NA	NA	NA	NA	NA	NA	NA	NA	NA	NA	NA	NA	NA	NA	NA	NA	NA	NA	NA	NA	NA	NA	NA	NA	NA	NA	NA	NA	NA	NA	NA	NA	NA	NA	NA	NA	NA	NA	NA	NA	NA	NA	NA	NA	NA	NA	NA	NA	NA	NA	NA	NA	NA	NA	NA	NA	NA	NA	NA	NA	0	2	2	2	0	2	2	2	0	1	1	1	0	2	2	2	0	1	1	1	0	1	1	1	0	1	1	1	0	1	1	1	0	1	1	1	0	1	1	1	0	1	1	1	0	1	1	1	NA	NA	48
132	170	3318	2	"professional jazz musician
"	male	32	1	0	drums	10	3	6	5	17	1	7	5	7	7	1	6	6	2	1	2	0	1	3	1	NA	NA	NA	NA	NA	NA	NA	NA	NA	NA	NA	NA	NA	NA	NA	NA	NA	NA	NA	NA	NA	NA	NA	NA	NA	NA	NA	NA	NA	NA	NA	NA	NA	NA	NA	NA	NA	NA	NA	NA	NA	NA	NA	NA	NA	NA	NA	NA	0	2	3	2	0	1	1	1	0	3	2	2	0	1	2	1	0	3	3	2	0	2	3	2	0	3	2	1	0	1	1	1	0	2	2	1	0	1	1	1	0	1	1	1	0	3	3	2	NA	NA	NA	NA	NA	NA	NA	NA	NA	NA	NA	NA	NA	NA	NA	NA	NA	NA	NA	NA	NA	NA	NA	NA	NA	NA	NA	NA	NA	NA	NA	NA	NA	NA	NA	NA	NA	NA	NA	NA	NA	NA	NA	NA	NA	NA	NA	NA	NA	NA	NA	NA	NA	NA	NA	NA	NA	NA	NA	NA	NA	NA	NA	NA	NA	NA	NA	NA	NA	NA	NA	NA	NA	NA	NA	NA	NA	NA	NA	NA	NA	NA	NA	NA	NA	NA	NA	NA	NA	NA	NA	NA	NA	NA	NA	NA	A foward motion, combined with sufficient contrast between the instruments of the rhythm section (can be in different order, measure etc). Forward motion can come from the drummer playing in front of the beat (and bass on top, piano behind. As one classical example), however more important is 'stiff' playing, i.e. a quantized feel, or non-legato playing which can kill this no-matter what. This effect is bigger if the tempo is slower.	I cannot help to note that not one fragment had enough swing to qualify it as really swinging and thus technically really good. Which could be due to the performers and/or the way of recording, or because of your methodology which does not include a 'good' recording of course. However because it was especially unpleasant to listen to the fragments, it made my judgement significantly more extreme (in the negative) towards the end. To be honest: I really felt physical disgust at some moments, which also made me not finish the entire track in al cases because I could simply not bear it. I take it that you give the fragments in random order, but I was actually quite amazed of how strong an effect it had on me which could influence the results of course.	48
136	174	2024	1	"professional jazz musician
"	male	21	6	120	Drums	NA	NA	NA	NA	NA	NA	NA	NA	NA	NA	NA	NA	NA	NA	NA	NA	1	1	1	1	1	2	3	2	1	1	2	1	1	2	3	2	1	1	2	1	1	3	3	3	0	3	1	1	1	3	3	3	1	2	2	1	1	2	3	2	1	2	1	1	0	2	4	2	1	2	2	1	NA	NA	NA	NA	NA	NA	NA	NA	NA	NA	NA	NA	NA	NA	NA	NA	NA	NA	NA	NA	NA	NA	NA	NA	NA	NA	NA	NA	NA	NA	NA	NA	NA	NA	NA	NA	NA	NA	NA	NA	NA	NA	NA	NA	NA	NA	NA	NA	NA	NA	NA	NA	NA	NA	NA	NA	NA	NA	NA	NA	NA	NA	NA	NA	NA	NA	NA	NA	NA	NA	NA	NA	NA	NA	NA	NA	NA	NA	NA	NA	NA	NA	NA	NA	NA	NA	NA	NA	NA	NA	NA	NA	NA	NA	NA	NA	NA	NA	NA	NA	NA	NA	NA	NA	NA	NA	NA	NA	NA	NA	NA	NA	NA	NA	NA	NA	NA	NA	NA	NA	NA	NA	NA	NA	NA	NA	NA	NA	NA	NA	NA	NA	NA	NA	NA	NA	NA	NA	NA	NA	NA	NA	NA	NA	Forward motion!! (Push)  Frasing (bebop)  Quarter note drive  Energy  Sound	Man, the sound of the drummer is really not jazz. He sounds like a pop drummer trying to play jazz. On all the recordings. His/her ride cymbal is cold as ice and doesn't swing anywhere, completely stiff. The other cynbals are out of place as well. I don't know if this was on purpose, but please find a good jazz drummer next time.	48
137	175	994	2	"professional jazz musician
"	male	50	2	70	Klavier	NA	NA	NA	NA	NA	NA	NA	NA	NA	NA	NA	NA	NA	NA	NA	NA	1	3	3	2	NA	NA	NA	NA	NA	NA	NA	NA	NA	NA	NA	NA	NA	NA	NA	NA	NA	NA	NA	NA	NA	NA	NA	NA	NA	NA	NA	NA	NA	NA	NA	NA	NA	NA	NA	NA	NA	NA	NA	NA	NA	NA	NA	NA	NA	NA	NA	NA	1	2	2	2	0	1	1	1	0	2	2	2	1	2	2	2	0	4	4	4	1	2	2	2	0	3	3	3	0	2	2	2	0	4	4	3	0	2	2	1	0	1	2	1	0	2	2	1	NA	NA	NA	NA	NA	NA	NA	NA	NA	NA	NA	NA	NA	NA	NA	NA	NA	NA	NA	NA	NA	NA	NA	NA	NA	NA	NA	NA	NA	NA	NA	NA	NA	NA	NA	NA	NA	NA	NA	NA	NA	NA	NA	NA	NA	NA	NA	NA	NA	NA	NA	NA	NA	NA	NA	NA	NA	NA	NA	NA	NA	NA	NA	NA	NA	NA	NA	NA	NA	NA	NA	NA	NA	NA	NA	NA	NA	NA	NA	NA	NA	NA	NA	NA	NA	NA	NA	NA	NA	NA	NA	NA	NA	NA	NA	NA	NA	NA	48
139	177	521	4	"semiprofessional jazz musician
"	male	53	2	150	piano	NA	NA	NA	NA	NA	NA	NA	NA	NA	NA	NA	NA	NA	NA	NA	NA	0	1	2	1	NA	NA	NA	NA	NA	NA	NA	NA	NA	NA	NA	NA	NA	NA	NA	NA	NA	NA	NA	NA	NA	NA	NA	NA	NA	NA	NA	NA	NA	NA	NA	NA	NA	NA	NA	NA	NA	NA	NA	NA	NA	NA	NA	NA	NA	NA	NA	NA	NA	NA	NA	NA	NA	NA	NA	NA	NA	NA	NA	NA	NA	NA	NA	NA	NA	NA	NA	NA	NA	NA	NA	NA	NA	NA	NA	NA	NA	NA	NA	NA	NA	NA	NA	NA	NA	NA	NA	NA	NA	NA	NA	NA	NA	NA	NA	NA	NA	NA	NA	NA	NA	NA	NA	NA	NA	NA	NA	NA	NA	NA	NA	NA	NA	NA	NA	NA	NA	NA	NA	NA	NA	NA	NA	NA	NA	NA	NA	NA	NA	NA	NA	NA	NA	NA	NA	NA	NA	NA	NA	NA	NA	NA	NA	NA	0	1	3	2	0	1	3	1	0	1	3	1	0	1	3	1	0	1	3	2	0	2	3	2	0	3	3	2	NA	NA	NA	NA	NA	NA	NA	NA	0	1	3	1	1	3	3	3	NA	NA	NA	NA	NA	NA	36
141	179	-1	3	"amateur jazz musician
"	female	50	1	3	double bass	20	piano, bass	1	1	20	1	5	7	6	7	7	6	6	1	4	2	0	4	4	3	NA	NA	NA	NA	NA	NA	NA	NA	NA	NA	NA	NA	NA	NA	NA	NA	NA	NA	NA	NA	NA	NA	NA	NA	NA	NA	NA	NA	NA	NA	NA	NA	NA	NA	NA	NA	NA	NA	NA	NA	NA	NA	NA	NA	NA	NA	NA	NA	NA	NA	NA	NA	NA	NA	NA	NA	NA	NA	NA	NA	NA	NA	NA	NA	NA	NA	NA	NA	NA	NA	NA	NA	NA	NA	NA	NA	NA	NA	NA	NA	NA	NA	NA	NA	NA	NA	NA	NA	NA	NA	NA	NA	NA	NA	NA	NA	1	4	4	4	1	4	4	3	1	4	4	3	1	4	4	4	1	4	4	3	1	4	4	4	1	3	3	2	1	3	4	3	1	3	3	3	1	3	4	3	1	4	4	4	1	4	4	3	NA	NA	NA	NA	NA	NA	NA	NA	NA	NA	NA	NA	NA	NA	NA	NA	NA	NA	NA	NA	NA	NA	NA	NA	NA	NA	NA	NA	NA	NA	NA	NA	NA	NA	NA	NA	NA	NA	NA	NA	NA	NA	NA	NA	NA	NA	NA	NA	Not sure, it has to do with the rhythm	Nice study	48
142	180	583	2	"professional jazz musician
"	male	22	3	88	drums	NA	NA	NA	NA	NA	NA	NA	NA	NA	NA	NA	NA	NA	NA	NA	NA	0	1	2	2	NA	NA	NA	NA	NA	NA	NA	NA	NA	NA	NA	NA	NA	NA	NA	NA	NA	NA	NA	NA	NA	NA	NA	NA	NA	NA	NA	NA	NA	NA	NA	NA	NA	NA	NA	NA	NA	NA	NA	NA	NA	NA	NA	NA	NA	NA	NA	NA	0	3	2	3	0	1	2	1	0	1	2	1	1	3	2	2	0	2	2	3	0	1	3	2	0	2	2	2	0	2	2	2	0	3	3	3	0	1	2	2	0	1	1	1	0	2	2	2	NA	NA	NA	NA	NA	NA	NA	NA	NA	NA	NA	NA	NA	NA	NA	NA	NA	NA	NA	NA	NA	NA	NA	NA	NA	NA	NA	NA	NA	NA	NA	NA	NA	NA	NA	NA	NA	NA	NA	NA	NA	NA	NA	NA	NA	NA	NA	NA	NA	NA	NA	NA	NA	NA	NA	NA	NA	NA	NA	NA	NA	NA	NA	NA	NA	NA	NA	NA	NA	NA	NA	NA	NA	NA	NA	NA	NA	NA	NA	NA	NA	NA	NA	NA	NA	NA	NA	NA	NA	NA	NA	NA	NA	NA	NA	NA	NA	NA	48
144	182	665	1	"professional jazz musician
"	NA	41	2	200	NA	NA	NA	NA	NA	NA	NA	NA	NA	NA	NA	NA	NA	NA	NA	NA	NA	0	1	2	1	0	1	2	2	0	1	2	2	0	2	2	2	0	2	2	2	0	2	3	1	1	1	1	1	0	1	2	2	0	1	2	1	0	2	2	2	0	1	2	1	0	1	1	1	0	1	2	2	NA	NA	NA	NA	NA	NA	NA	NA	NA	NA	NA	NA	NA	NA	NA	NA	NA	NA	NA	NA	NA	NA	NA	NA	NA	NA	NA	NA	NA	NA	NA	NA	NA	NA	NA	NA	NA	NA	NA	NA	NA	NA	NA	NA	NA	NA	NA	NA	NA	NA	NA	NA	NA	NA	NA	NA	NA	NA	NA	NA	NA	NA	NA	NA	NA	NA	NA	NA	NA	NA	NA	NA	NA	NA	NA	NA	NA	NA	NA	NA	NA	NA	NA	NA	NA	NA	NA	NA	NA	NA	NA	NA	NA	NA	NA	NA	NA	NA	NA	NA	NA	NA	NA	NA	NA	NA	NA	NA	NA	NA	NA	NA	NA	NA	NA	NA	NA	NA	NA	NA	NA	NA	NA	NA	NA	NA	NA	NA	NA	NA	NA	NA	NA	NA	NA	NA	NA	NA	NA	NA	NA	NA	NA	NA	NA	NA	48
149	187	-1	3	"professional jazz musician
"	male	49	4	120	Double Bass	NA	NA	NA	NA	NA	NA	NA	NA	NA	NA	NA	NA	NA	NA	NA	NA	1	1	2	2	NA	NA	NA	NA	NA	NA	NA	NA	NA	NA	NA	NA	NA	NA	NA	NA	NA	NA	NA	NA	NA	NA	NA	NA	NA	NA	NA	NA	NA	NA	NA	NA	NA	NA	NA	NA	NA	NA	NA	NA	NA	NA	NA	NA	NA	NA	NA	NA	NA	NA	NA	NA	NA	NA	NA	NA	NA	NA	NA	NA	NA	NA	NA	NA	NA	NA	NA	NA	NA	NA	NA	NA	NA	NA	NA	NA	NA	NA	NA	NA	NA	NA	NA	NA	NA	NA	NA	NA	NA	NA	NA	NA	NA	NA	NA	NA	0	1	2	1	1	2	2	2	0	1	1	1	1	1	2	2	0	1	1	1	0	2	2	1	0	1	1	1	0	1	2	1	1	1	1	1	1	1	2	1	1	1	2	2	1	1	2	2	NA	NA	NA	NA	NA	NA	NA	NA	NA	NA	NA	NA	NA	NA	NA	NA	NA	NA	NA	NA	NA	NA	NA	NA	NA	NA	NA	NA	NA	NA	NA	NA	NA	NA	NA	NA	NA	NA	NA	NA	NA	NA	NA	NA	NA	NA	NA	NA	-Swing has something to do with a physical experience you get when you listen to 'good' swing.  Your body wants to move and to dance on the rhythm of the music.  if you can't dance, you can't swing.   There must be a lightly accent of beat 2 and 4, not to	NA	48
150	188	1552	2	"professional jazz musician
"	male	62	4	50	piano	NA	NA	NA	NA	NA	NA	NA	NA	NA	NA	NA	NA	NA	NA	NA	NA	1	1	2	1	NA	NA	NA	NA	NA	NA	NA	NA	NA	NA	NA	NA	NA	NA	NA	NA	NA	NA	NA	NA	NA	NA	NA	NA	NA	NA	NA	NA	NA	NA	NA	NA	NA	NA	NA	NA	NA	NA	NA	NA	NA	NA	NA	NA	NA	NA	NA	NA	0	1	1	1	0	1	1	1	0	1	1	1	0	1	1	1	1	2	3	2	1	1	2	1	1	1	1	1	0	1	1	1	0	2	2	2	0	1	1	1	0	1	1	1	1	1	2	1	NA	NA	NA	NA	NA	NA	NA	NA	NA	NA	NA	NA	NA	NA	NA	NA	NA	NA	NA	NA	NA	NA	NA	NA	NA	NA	NA	NA	NA	NA	NA	NA	NA	NA	NA	NA	NA	NA	NA	NA	NA	NA	NA	NA	NA	NA	NA	NA	NA	NA	NA	NA	NA	NA	NA	NA	NA	NA	NA	NA	NA	NA	NA	NA	NA	NA	NA	NA	NA	NA	NA	NA	NA	NA	NA	NA	NA	NA	NA	NA	NA	NA	NA	NA	NA	NA	NA	NA	NA	NA	NA	NA	NA	NA	NA	NA	Swing heeft te maken met indeling van tijd Bijv. een 4-kwarts maat moet verdeeld zijn als volgt: bas + hihat van de drums exact 25 % ieder dus: bas 25% / hihat  50% / bas 75% / hihat 100%. Als dit niet excact is verdeeld dan swingt het sowieso niet. Dan heeft het verder te maken met frasering van de lijnen die gespeeld worden en swingfeel ! Triplets! Accenten op afterbeat! 1ne-2je-3je-4re. Samenspel met andere bandleden .... iedereen moet dezelfde feel hebben (spelen), dus elkaar opzoeken qua (swing)feel. het beste voorbeeld is het trio van Oscar Peterson, Ray Brown, Ed Thigpen.	NA	48
151	189	1069	4	"professional jazz musician
"	male	31	2	50	guitar	NA	NA	NA	NA	NA	NA	NA	NA	NA	NA	NA	NA	NA	NA	NA	NA	1	1	4	1	NA	NA	NA	NA	NA	NA	NA	NA	NA	NA	NA	NA	NA	NA	NA	NA	NA	NA	NA	NA	NA	NA	NA	NA	NA	NA	NA	NA	NA	NA	NA	NA	NA	NA	NA	NA	NA	NA	NA	NA	NA	NA	NA	NA	NA	NA	NA	NA	NA	NA	NA	NA	NA	NA	NA	NA	NA	NA	NA	NA	NA	NA	NA	NA	NA	NA	NA	NA	NA	NA	NA	NA	NA	NA	NA	NA	NA	NA	NA	NA	NA	NA	NA	NA	NA	NA	NA	NA	NA	NA	NA	NA	NA	NA	NA	NA	NA	NA	NA	NA	NA	NA	NA	NA	NA	NA	NA	NA	NA	NA	NA	NA	NA	NA	NA	NA	NA	NA	NA	NA	NA	NA	NA	NA	NA	NA	NA	NA	NA	NA	NA	NA	NA	NA	NA	NA	NA	NA	NA	NA	NA	NA	NA	NA	1	2	3	1	1	2	4	2	1	1	3	1	1	2	4	3	1	3	4	2	1	2	2	1	0	1	4	1	0	2	4	1	0	1	2	1	1	2	2	1	1	2	4	1	0	2	4	3	NA	NA	48
152	190	-1	1	"professional jazz musician
"	male	29	1	20	Piano	19	5	5	6	24	1	1	7	7	7	7	7	7	1	1	1	1	4	4	3	1	4	4	3	1	4	3	3	1	4	4	3	1	2	2	2	1	2	3	3	0	1	1	1	1	4	4	4	1	1	2	1	1	4	4	4	0	1	2	1	1	4	4	4	1	1	2	4	NA	NA	NA	NA	NA	NA	NA	NA	NA	NA	NA	NA	NA	NA	NA	NA	NA	NA	NA	NA	NA	NA	NA	NA	NA	NA	NA	NA	NA	NA	NA	NA	NA	NA	NA	NA	NA	NA	NA	NA	NA	NA	NA	NA	NA	NA	NA	NA	NA	NA	NA	NA	NA	NA	NA	NA	NA	NA	NA	NA	NA	NA	NA	NA	NA	NA	NA	NA	NA	NA	NA	NA	NA	NA	NA	NA	NA	NA	NA	NA	NA	NA	NA	NA	NA	NA	NA	NA	NA	NA	NA	NA	NA	NA	NA	NA	NA	NA	NA	NA	NA	NA	NA	NA	NA	NA	NA	NA	NA	NA	NA	NA	NA	NA	NA	NA	NA	NA	NA	NA	NA	NA	NA	NA	NA	NA	NA	NA	NA	NA	NA	NA	NA	NA	NA	NA	NA	NA	NA	NA	NA	NA	NA	NA	NA	NA	48
153	191	851	2	"professional jazz musician
"	male	59	16	75	Upright bass	NA	NA	NA	NA	NA	NA	NA	NA	NA	NA	NA	NA	NA	NA	NA	NA	0	1	3	1	NA	NA	NA	NA	NA	NA	NA	NA	NA	NA	NA	NA	NA	NA	NA	NA	NA	NA	NA	NA	NA	NA	NA	NA	NA	NA	NA	NA	NA	NA	NA	NA	NA	NA	NA	NA	NA	NA	NA	NA	NA	NA	NA	NA	NA	NA	NA	NA	1	2	3	1	0	1	1	1	0	1	1	1	0	1	3	1	0	1	3	2	0	2	2	1	0	1	2	1	0	2	2	2	1	3	2	3	0	1	1	1	0	1	1	1	1	2	2	1	NA	NA	NA	NA	NA	NA	NA	NA	NA	NA	NA	NA	NA	NA	NA	NA	NA	NA	NA	NA	NA	NA	NA	NA	NA	NA	NA	NA	NA	NA	NA	NA	NA	NA	NA	NA	NA	NA	NA	NA	NA	NA	NA	NA	NA	NA	NA	NA	NA	NA	NA	NA	NA	NA	NA	NA	NA	NA	NA	NA	NA	NA	NA	NA	NA	NA	NA	NA	NA	NA	NA	NA	NA	NA	NA	NA	NA	NA	NA	NA	NA	NA	NA	NA	NA	NA	NA	NA	NA	NA	NA	NA	NA	NA	NA	NA	Dynamic, length of the notes, flow	The examples are not good, use real material	48
157	196	480	2	"professional jazz musician
"	male	59	2	60	double bass	NA	NA	NA	NA	NA	NA	NA	NA	NA	NA	NA	NA	NA	NA	NA	NA	0	1	2	1	NA	NA	NA	NA	NA	NA	NA	NA	NA	NA	NA	NA	NA	NA	NA	NA	NA	NA	NA	NA	NA	NA	NA	NA	NA	NA	NA	NA	NA	NA	NA	NA	NA	NA	NA	NA	NA	NA	NA	NA	NA	NA	NA	NA	NA	NA	NA	NA	0	1	1	1	0	1	1	1	0	1	1	1	1	1	1	1	0	1	1	1	1	1	2	1	0	1	1	1	0	1	2	2	0	1	2	1	0	1	1	1	0	1	1	1	0	1	1	1	NA	NA	NA	NA	NA	NA	NA	NA	NA	NA	NA	NA	NA	NA	NA	NA	NA	NA	NA	NA	NA	NA	NA	NA	NA	NA	NA	NA	NA	NA	NA	NA	NA	NA	NA	NA	NA	NA	NA	NA	NA	NA	NA	NA	NA	NA	NA	NA	NA	NA	NA	NA	NA	NA	NA	NA	NA	NA	NA	NA	NA	NA	NA	NA	NA	NA	NA	NA	NA	NA	NA	NA	NA	NA	NA	NA	NA	NA	NA	NA	NA	NA	NA	NA	NA	NA	NA	NA	NA	NA	NA	NA	NA	NA	NA	NA	NA	NA	48
160	199	3064	3	"professional jazz musician
"	male	52	0	0	Trumpet, but I stopped performing after a nearly 25 year career in jazz, currently teaching.	30	2	5	6	12	1	1	6	7	7	7	6	6	3	2	1	1	1	4	2	NA	NA	NA	NA	NA	NA	NA	NA	NA	NA	NA	NA	NA	NA	NA	NA	NA	NA	NA	NA	NA	NA	NA	NA	NA	NA	NA	NA	NA	NA	NA	NA	NA	NA	NA	NA	NA	NA	NA	NA	NA	NA	NA	NA	NA	NA	NA	NA	NA	NA	NA	NA	NA	NA	NA	NA	NA	NA	NA	NA	NA	NA	NA	NA	NA	NA	NA	NA	NA	NA	NA	NA	NA	NA	NA	NA	NA	NA	NA	NA	NA	NA	NA	NA	NA	NA	NA	NA	NA	NA	NA	NA	NA	NA	NA	NA	0	1	3	2	1	1	4	2	1	1	2	1	0	1	3	2	1	1	2	1	1	1	3	2	1	1	2	1	0	1	3	3	1	1	2	1	1	1	3	3	1	1	3	2	1	1	3	2	NA	NA	NA	NA	NA	NA	NA	NA	NA	NA	NA	NA	NA	NA	NA	NA	NA	NA	NA	NA	NA	NA	NA	NA	NA	NA	NA	NA	NA	NA	NA	NA	NA	NA	NA	NA	NA	NA	NA	NA	NA	NA	NA	NA	NA	NA	NA	NA	Not in front of the beat but rather on top of the beat or a little behind the beat.  Not too much of a triplet feel in the 8th notes: equal length in the 8th notes can swing too (Cedar Walton, Sonny Clark) PROVIDED the phrasing/articulation is right. The  high's  and the  low's  (as Clark Terry used to called them rather than  accented notes  and  ghost notes  because that would suggest  breaking the flow  of an 8th note line) in the right place, NO GAPS between the 8th notes.  Playing correctly in time does not guarantee swing: also the phrasing/articulation needs to be right and gives the player his own distinguished style/swing feel.  Looseness (as opposed to stiffness) is important too, as are rhythmical ideas (motifs), space (not playing on every beat), variety of rhythmic devices, and last but not least: SYNCOPATION.	NA	48
162	201	1318	2	"professional jazz musician
"	male	33	1	10	trumpet	25	3	5	10	14	1	1	5	7	7	7	6	6	1	1	2	1	1	3	1	NA	NA	NA	NA	NA	NA	NA	NA	NA	NA	NA	NA	NA	NA	NA	NA	NA	NA	NA	NA	NA	NA	NA	NA	NA	NA	NA	NA	NA	NA	NA	NA	NA	NA	NA	NA	NA	NA	NA	NA	NA	NA	NA	NA	NA	NA	NA	NA	0	4	3	2	0	1	2	1	1	1	3	1	0	4	3	2	1	3	3	2	0	4	2	1	0	4	3	2	0	3	4	2	0	3	3	3	0	1	1	1	0	2	2	1	0	4	2	2	NA	NA	NA	NA	NA	NA	NA	NA	NA	NA	NA	NA	NA	NA	NA	NA	NA	NA	NA	NA	NA	NA	NA	NA	NA	NA	NA	NA	NA	NA	NA	NA	NA	NA	NA	NA	NA	NA	NA	NA	NA	NA	NA	NA	NA	NA	NA	NA	NA	NA	NA	NA	NA	NA	NA	NA	NA	NA	NA	NA	NA	NA	NA	NA	NA	NA	NA	NA	NA	NA	NA	NA	NA	NA	NA	NA	NA	NA	NA	NA	NA	NA	NA	NA	NA	NA	NA	NA	NA	NA	NA	NA	NA	NA	NA	NA	NA	NA	48
168	208	1598	1	"professional jazz musician
"	male	64	2	10	guitar, piano	40	guitar, piano, voice	6	12	12	1	1	7	7	7	7	7	7	1	1	1	1	1	3	1	1	2	3	2	0	1	2	1	0	2	2	2	1	1	1	1	0	1	2	2	0	1	2	1	0	2	2	3	0	2	2	2	0	2	3	3	0	1	1	1	0	2	2	2	0	2	2	2	NA	NA	NA	NA	NA	NA	NA	NA	NA	NA	NA	NA	NA	NA	NA	NA	NA	NA	NA	NA	NA	NA	NA	NA	NA	NA	NA	NA	NA	NA	NA	NA	NA	NA	NA	NA	NA	NA	NA	NA	NA	NA	NA	NA	NA	NA	NA	NA	NA	NA	NA	NA	NA	NA	NA	NA	NA	NA	NA	NA	NA	NA	NA	NA	NA	NA	NA	NA	NA	NA	NA	NA	NA	NA	NA	NA	NA	NA	NA	NA	NA	NA	NA	NA	NA	NA	NA	NA	NA	NA	NA	NA	NA	NA	NA	NA	NA	NA	NA	NA	NA	NA	NA	NA	NA	NA	NA	NA	NA	NA	NA	NA	NA	NA	NA	NA	NA	NA	NA	NA	NA	NA	NA	NA	NA	NA	NA	NA	NA	NA	NA	NA	NA	NA	NA	NA	NA	NA	NA	NA	NA	NA	NA	NA	The sensation of swing is an 'emotion felt' (see Leonard B. Meyer) of the listener. It cannot be notated but it is immediately recognized by the listener. It is like tasting sweet, bitter, sour.  because of friction between rhythmical layers, swing occurs. A form of friction of rhythmical layers is almost always present in West-African drum music. In jazz this has been taken to another level in the New Orleans Style Period and the Swing Era as well in later styles, including Free Jazz.  The three basic rhytmical layers are the pulse payer, the metrum layer, and the melody layer. In every style of jazz the tension between these layers is shaped differently.	None of the examples really did swing very much.	48
169	209	2226	2	"professional jazz musician
"	male	29	3	150	Percussion	NA	NA	NA	NA	NA	NA	NA	NA	NA	NA	NA	NA	NA	NA	NA	NA	1	2	3	1	NA	NA	NA	NA	NA	NA	NA	NA	NA	NA	NA	NA	NA	NA	NA	NA	NA	NA	NA	NA	NA	NA	NA	NA	NA	NA	NA	NA	NA	NA	NA	NA	NA	NA	NA	NA	NA	NA	NA	NA	NA	NA	NA	NA	NA	NA	NA	NA	1	4	3	4	1	1	3	1	1	2	2	2	1	2	3	2	1	3	4	3	1	3	3	3	1	2	3	2	1	3	4	2	1	4	3	4	1	2	3	3	1	2	3	1	1	1	3	1	NA	NA	NA	NA	NA	NA	NA	NA	NA	NA	NA	NA	NA	NA	NA	NA	NA	NA	NA	NA	NA	NA	NA	NA	NA	NA	NA	NA	NA	NA	NA	NA	NA	NA	NA	NA	NA	NA	NA	NA	NA	NA	NA	NA	NA	NA	NA	NA	NA	NA	NA	NA	NA	NA	NA	NA	NA	NA	NA	NA	NA	NA	NA	NA	NA	NA	NA	NA	NA	NA	NA	NA	NA	NA	NA	NA	NA	NA	NA	NA	NA	NA	NA	NA	NA	NA	NA	NA	NA	NA	NA	NA	NA	NA	NA	NA	Feeling! Keine Quantisierung von Notenwerte sondern der natürliche dynamische Bogen des rhythmischen Swingmotives spielen für mich eine große Rolle.	NA	48
171	211	-1	3	"professional jazz musician
"	male	20	3	80	Trompete	NA	NA	NA	NA	NA	NA	NA	NA	NA	NA	NA	NA	NA	NA	NA	NA	1	1	3	1	NA	NA	NA	NA	NA	NA	NA	NA	NA	NA	NA	NA	NA	NA	NA	NA	NA	NA	NA	NA	NA	NA	NA	NA	NA	NA	NA	NA	NA	NA	NA	NA	NA	NA	NA	NA	NA	NA	NA	NA	NA	NA	NA	NA	NA	NA	NA	NA	NA	NA	NA	NA	NA	NA	NA	NA	NA	NA	NA	NA	NA	NA	NA	NA	NA	NA	NA	NA	NA	NA	NA	NA	NA	NA	NA	NA	NA	NA	NA	NA	NA	NA	NA	NA	NA	NA	NA	NA	NA	NA	NA	NA	NA	NA	NA	NA	1	2	4	3	1	2	4	2	1	3	2	2	1	3	3	2	0	3	1	4	0	3	3	3	1	3	2	3	0	2	4	2	1	2	2	3	1	2	4	1	1	3	3	3	1	3	4	2	NA	NA	NA	NA	NA	NA	NA	NA	NA	NA	NA	NA	NA	NA	NA	NA	NA	NA	NA	NA	NA	NA	NA	NA	NA	NA	NA	NA	NA	NA	NA	NA	NA	NA	NA	NA	NA	NA	NA	NA	NA	NA	NA	NA	NA	NA	NA	NA	Energie und  Biss	NA	48
173	213	-1	2	"amateur jazz musician
"	female	65	0	0	Klavier	6	2	0,5 - 1	15	10	1	4	7	7	7	7	1	2	6	7	2	1	3	4	3	NA	NA	NA	NA	NA	NA	NA	NA	NA	NA	NA	NA	NA	NA	NA	NA	NA	NA	NA	NA	NA	NA	NA	NA	NA	NA	NA	NA	NA	NA	NA	NA	NA	NA	NA	NA	NA	NA	NA	NA	NA	NA	NA	NA	NA	NA	NA	NA	1	4	4	4	1	2	2	1	1	3	3	3	1	2	3	2	1	4	4	4	1	3	4	3	1	2	2	1	0	4	4	4	1	3	4	3	1	2	3	2	0	3	3	2	1	3	4	3	NA	NA	NA	NA	NA	NA	NA	NA	NA	NA	NA	NA	NA	NA	NA	NA	NA	NA	NA	NA	NA	NA	NA	NA	NA	NA	NA	NA	NA	NA	NA	NA	NA	NA	NA	NA	NA	NA	NA	NA	NA	NA	NA	NA	NA	NA	NA	NA	NA	NA	NA	NA	NA	NA	NA	NA	NA	NA	NA	NA	NA	NA	NA	NA	NA	NA	NA	NA	NA	NA	NA	NA	NA	NA	NA	NA	NA	NA	NA	NA	NA	NA	NA	NA	NA	NA	NA	NA	NA	NA	NA	NA	NA	NA	NA	NA	Der Vier-Vierteltakt, ein leichter off-beat bzw. die sogenannte  ternäre  Spielweise, manchmal ein Akzent auf den Spielzeiten 2 und 4 (nicht 1 und 3!), das indirekte Anspielen von Tönen, z.B.  bei Soloinstrumenten oder beim Gesang, wenn der Ton  von unten  angesungen wird...	Mir wäre die Beurteilung leichter gefallen, wenn ich zuerst alle Stücke gehört hätte. Im Nachhinein hätte ich mich in manchen Fällen leicht anders entschieden.  Außerdem wäre es hilfreich, zwischen  überhaupt nicht  und  sehr  noch ein bis zwei weitere Punkte zum Ankreuzen zu haben.	48
174	214	1422	1	"semiprofessional jazz musician
"	female	32	0	12	Gesang, Violine	NA	NA	NA	NA	NA	NA	NA	NA	NA	NA	NA	NA	NA	NA	NA	NA	0	4	4	1	0	3	4	3	0	3	2	1	0	3	3	2	0	4	4	2	0	4	4	2	0	3	2	1	0	3	4	4	0	3	3	2	0	4	4	3	0	3	1	2	0	3	4	3	0	3	2	1	NA	NA	NA	NA	NA	NA	NA	NA	NA	NA	NA	NA	NA	NA	NA	NA	NA	NA	NA	NA	NA	NA	NA	NA	NA	NA	NA	NA	NA	NA	NA	NA	NA	NA	NA	NA	NA	NA	NA	NA	NA	NA	NA	NA	NA	NA	NA	NA	NA	NA	NA	NA	NA	NA	NA	NA	NA	NA	NA	NA	NA	NA	NA	NA	NA	NA	NA	NA	NA	NA	NA	NA	NA	NA	NA	NA	NA	NA	NA	NA	NA	NA	NA	NA	NA	NA	NA	NA	NA	NA	NA	NA	NA	NA	NA	NA	NA	NA	NA	NA	NA	NA	NA	NA	NA	NA	NA	NA	NA	NA	NA	NA	NA	NA	NA	NA	NA	NA	NA	NA	NA	NA	NA	NA	NA	NA	NA	NA	NA	NA	NA	NA	NA	NA	NA	NA	NA	NA	NA	NA	NA	NA	NA	NA	Synkopierungen, Emotionalität, federnder, weicher Rhythmus	NA	48
176	217	1019	4	"amateur jazz musician
"	male	27	1	0	Bass guitar	8	3	2	0	3	6	6	1	5	6	5	7	5	1	2	6	0	1	3	2	NA	NA	NA	NA	NA	NA	NA	NA	NA	NA	NA	NA	NA	NA	NA	NA	NA	NA	NA	NA	NA	NA	NA	NA	NA	NA	NA	NA	NA	NA	NA	NA	NA	NA	NA	NA	NA	NA	NA	NA	NA	NA	NA	NA	NA	NA	NA	NA	NA	NA	NA	NA	NA	NA	NA	NA	NA	NA	NA	NA	NA	NA	NA	NA	NA	NA	NA	NA	NA	NA	NA	NA	NA	NA	NA	NA	NA	NA	NA	NA	NA	NA	NA	NA	NA	NA	NA	NA	NA	NA	NA	NA	NA	NA	NA	NA	NA	NA	NA	NA	NA	NA	NA	NA	NA	NA	NA	NA	NA	NA	NA	NA	NA	NA	NA	NA	NA	NA	NA	NA	NA	NA	NA	NA	NA	NA	NA	NA	NA	NA	NA	NA	NA	NA	NA	NA	NA	NA	NA	NA	NA	NA	NA	NA	1	2	4	3	0	3	3	3	0	3	4	4	1	3	3	3	0	4	4	4	0	4	2	1	0	2	3	2	1	2	2	2	1	2	3	3	0	2	1	1	1	4	3	4	0	4	4	4	NA	NA	48
177	218	2825	4	"amateur jazz musician
"	female	24	0	0	Klavier	10	3	0,5	0	10	3	4	6	6	7	7	2	3	5	4	2	1	3	4	4	NA	NA	NA	NA	NA	NA	NA	NA	NA	NA	NA	NA	NA	NA	NA	NA	NA	NA	NA	NA	NA	NA	NA	NA	NA	NA	NA	NA	NA	NA	NA	NA	NA	NA	NA	NA	NA	NA	NA	NA	NA	NA	NA	NA	NA	NA	NA	NA	NA	NA	NA	NA	NA	NA	NA	NA	NA	NA	NA	NA	NA	NA	NA	NA	NA	NA	NA	NA	NA	NA	NA	NA	NA	NA	NA	NA	NA	NA	NA	NA	NA	NA	NA	NA	NA	NA	NA	NA	NA	NA	NA	NA	NA	NA	NA	NA	NA	NA	NA	NA	NA	NA	NA	NA	NA	NA	NA	NA	NA	NA	NA	NA	NA	NA	NA	NA	NA	NA	NA	NA	NA	NA	NA	NA	NA	NA	NA	NA	NA	NA	NA	NA	NA	NA	NA	NA	NA	NA	NA	NA	NA	NA	NA	NA	1	3	3	3	1	3	4	3	1	3	3	3	1	2	2	3	1	3	4	3	1	2	4	2	1	3	4	4	1	2	2	2	1	2	3	3	1	1	2	2	1	2	3	2	1	4	4	4	Walking Bass, Besen aufm Becken, mittleres Tempo, Synkopen u.Ä., nicht gleich lang gespielte aufeinanderfolgende Achtel, keine lange nachklingenden Töne auf dem Klavier	NA	48
178	219	-1	1	"amateur jazz musician
"	male	33	1	6	Schlagzeug	2	0	3	0	0	1	1	7	7	7	7	1	1	7	7	1	1	1	4	1	1	3	4	3	0	1	4	3	1	2	4	3	1	1	4	1	0	3	4	4	1	1	2	1	1	3	4	4	1	3	4	3	1	3	4	4	1	3	2	4	0	3	4	4	0	2	2	3	NA	NA	NA	NA	NA	NA	NA	NA	NA	NA	NA	NA	NA	NA	NA	NA	NA	NA	NA	NA	NA	NA	NA	NA	NA	NA	NA	NA	NA	NA	NA	NA	NA	NA	NA	NA	NA	NA	NA	NA	NA	NA	NA	NA	NA	NA	NA	NA	NA	NA	NA	NA	NA	NA	NA	NA	NA	NA	NA	NA	NA	NA	NA	NA	NA	NA	NA	NA	NA	NA	NA	NA	NA	NA	NA	NA	NA	NA	NA	NA	NA	NA	NA	NA	NA	NA	NA	NA	NA	NA	NA	NA	NA	NA	NA	NA	NA	NA	NA	NA	NA	NA	NA	NA	NA	NA	NA	NA	NA	NA	NA	NA	NA	NA	NA	NA	NA	NA	NA	NA	NA	NA	NA	NA	NA	NA	NA	NA	NA	NA	NA	NA	NA	NA	NA	NA	NA	NA	NA	NA	NA	NA	NA	NA	wenn die rhythmusgruppe der melodie viel platz laesst entsteht dadurch dieser sog, eine art erweitertes laid back feeling. je spontaner das passiert desto mehr laesst sich quasi in den rhythmus einhaken.    ebenso muss das schlagwerk dem bass viel luft lassen, dadurch kann sogar in der rhythmusgruppe selber dieses sog-gefuehl erzeugt werden. natuerlich koennen eingestreute triolische akzente ebenso ein laidback-feeling erzeugen, dennoch kann dies auch zu statisch wirken.    Elvin Jones konnte sehr schoen luftig spielen. das war die magie . . . viel platz.	es freut mich das interesse in der erforschung derartiger empfindungen liegt. das swing feel erzeugt bei mir persoenlich eine art befreiendes loslassen. aehnlich der der trauer und des weinens. schwermut und leichtigkeit. es ist wichtig leidvoll zu klagen und danach gleichmut zu erfahren. danke schoen.	48
179	220	1471	3	non-jazz musician (amateur or professional)	female	26	2	4	Piano & Gamelan (traditional instrument)	21	3	5	20	18	1	7	5	6	6	6	6	5	2	1	3	1	3	3	3	NA	NA	NA	NA	NA	NA	NA	NA	NA	NA	NA	NA	NA	NA	NA	NA	NA	NA	NA	NA	NA	NA	NA	NA	NA	NA	NA	NA	NA	NA	NA	NA	NA	NA	NA	NA	NA	NA	NA	NA	NA	NA	NA	NA	NA	NA	NA	NA	NA	NA	NA	NA	NA	NA	NA	NA	NA	NA	NA	NA	NA	NA	NA	NA	NA	NA	NA	NA	NA	NA	NA	NA	NA	NA	NA	NA	NA	NA	NA	NA	NA	NA	NA	NA	NA	NA	NA	NA	NA	NA	NA	NA	NA	NA	NA	NA	1	3	3	3	1	3	3	3	1	3	2	2	1	3	2	2	1	2	2	2	1	3	2	2	1	3	3	4	0	3	3	3	1	3	3	4	1	3	3	2	1	2	2	2	1	3	3	2	NA	NA	NA	NA	NA	NA	NA	NA	NA	NA	NA	NA	NA	NA	NA	NA	NA	NA	NA	NA	NA	NA	NA	NA	NA	NA	NA	NA	NA	NA	NA	NA	NA	NA	NA	NA	NA	NA	NA	NA	NA	NA	NA	NA	NA	NA	NA	NA	NA	NA	48
180	221	1789	2	"jazz-loving non-musician
"	male	57	0	0	None	0	0	0	0	1	1	1	7	7	7	7	5	7	4	1	3	1	2	2	2	NA	NA	NA	NA	NA	NA	NA	NA	NA	NA	NA	NA	NA	NA	NA	NA	NA	NA	NA	NA	NA	NA	NA	NA	NA	NA	NA	NA	NA	NA	NA	NA	NA	NA	NA	NA	NA	NA	NA	NA	NA	NA	NA	NA	NA	NA	NA	NA	1	3	3	3	1	1	1	1	1	1	1	1	1	2	3	2	1	3	3	3	1	3	3	3	1	3	3	3	1	2	3	2	1	3	3	4	1	2	2	2	1	1	1	1	1	2	2	2	NA	NA	NA	NA	NA	NA	NA	NA	NA	NA	NA	NA	NA	NA	NA	NA	NA	NA	NA	NA	NA	NA	NA	NA	NA	NA	NA	NA	NA	NA	NA	NA	NA	NA	NA	NA	NA	NA	NA	NA	NA	NA	NA	NA	NA	NA	NA	NA	NA	NA	NA	NA	NA	NA	NA	NA	NA	NA	NA	NA	NA	NA	NA	NA	NA	NA	NA	NA	NA	NA	NA	NA	NA	NA	NA	NA	NA	NA	NA	NA	NA	NA	NA	NA	NA	NA	NA	NA	NA	NA	NA	NA	NA	NA	NA	NA	Swing is felt and cannot be taught.	NA	48
182	223	2204	1	"semiprofessional jazz musician
"	male	53	3	20	gitarre	NA	NA	NA	NA	NA	NA	NA	NA	NA	NA	NA	NA	NA	NA	NA	NA	1	4	4	3	1	3	2	3	1	2	3	3	1	3	3	4	1	2	2	1	1	4	4	4	1	1	3	1	1	4	3	4	1	3	3	2	1	3	4	4	1	1	1	1	1	3	3	4	1	2	2	3	NA	NA	NA	NA	NA	NA	NA	NA	NA	NA	NA	NA	NA	NA	NA	NA	NA	NA	NA	NA	NA	NA	NA	NA	NA	NA	NA	NA	NA	NA	NA	NA	NA	NA	NA	NA	NA	NA	NA	NA	NA	NA	NA	NA	NA	NA	NA	NA	NA	NA	NA	NA	NA	NA	NA	NA	NA	NA	NA	NA	NA	NA	NA	NA	NA	NA	NA	NA	NA	NA	NA	NA	NA	NA	NA	NA	NA	NA	NA	NA	NA	NA	NA	NA	NA	NA	NA	NA	NA	NA	NA	NA	NA	NA	NA	NA	NA	NA	NA	NA	NA	NA	NA	NA	NA	NA	NA	NA	NA	NA	NA	NA	NA	NA	NA	NA	NA	NA	NA	NA	NA	NA	NA	NA	NA	NA	NA	NA	NA	NA	NA	NA	NA	NA	NA	NA	NA	NA	NA	NA	NA	NA	NA	NA	offbeat Akzente, Dynamik, Artikulation: Bindung von leichter zu schwerer Zählzeit, teilweise Dehnung der schweren Zählzeit in unterschiedlichem Maß, abhängig vom Tempo: je schneller das Tempo, desto gleichere Achtelnoten- variiert in den verschiedenen Jazzstilen und zwischen Interpreten. Micro timing, z.B. der Bass spielt tendenziell vor dem beat und der Solist eher laid back, der drummer swingt härter als der Rest der Band.	Viel Erfolg!	48
183	224	-1	2	"amateur jazz musician
"	male	21	1	0	Piano	3	4	2	5	5	1	1	5	7	7	7	7	6	1	4	2	1	2	4	2	NA	NA	NA	NA	NA	NA	NA	NA	NA	NA	NA	NA	NA	NA	NA	NA	NA	NA	NA	NA	NA	NA	NA	NA	NA	NA	NA	NA	NA	NA	NA	NA	NA	NA	NA	NA	NA	NA	NA	NA	NA	NA	NA	NA	NA	NA	NA	NA	1	2	4	1	1	1	1	1	1	1	4	1	1	2	2	4	1	4	4	4	1	3	4	3	1	2	2	1	1	4	3	2	NA	NA	NA	NA	0	1	4	1	0	1	4	1	1	4	4	4	NA	NA	NA	NA	NA	NA	NA	NA	NA	NA	NA	NA	NA	NA	NA	NA	NA	NA	NA	NA	NA	NA	NA	NA	NA	NA	NA	NA	NA	NA	NA	NA	NA	NA	NA	NA	NA	NA	NA	NA	NA	NA	NA	NA	NA	NA	NA	NA	NA	NA	NA	NA	NA	NA	NA	NA	NA	NA	NA	NA	NA	NA	NA	NA	NA	NA	NA	NA	NA	NA	NA	NA	NA	NA	NA	NA	NA	NA	NA	NA	NA	NA	NA	NA	NA	NA	NA	NA	NA	NA	NA	NA	NA	NA	NA	NA	NA	NA	44
184	226	1555	4	non-jazz musician (amateur or professional)	female	45	1	10	Klarinette	8	1	2	0	12	3	2	6	5	7	7	3	4	3	4	3	0	3	3	3	NA	NA	NA	NA	NA	NA	NA	NA	NA	NA	NA	NA	NA	NA	NA	NA	NA	NA	NA	NA	NA	NA	NA	NA	NA	NA	NA	NA	NA	NA	NA	NA	NA	NA	NA	NA	NA	NA	NA	NA	NA	NA	NA	NA	NA	NA	NA	NA	NA	NA	NA	NA	NA	NA	NA	NA	NA	NA	NA	NA	NA	NA	NA	NA	NA	NA	NA	NA	NA	NA	NA	NA	NA	NA	NA	NA	NA	NA	NA	NA	NA	NA	NA	NA	NA	NA	NA	NA	NA	NA	NA	NA	NA	NA	NA	NA	NA	NA	NA	NA	NA	NA	NA	NA	NA	NA	NA	NA	NA	NA	NA	NA	NA	NA	NA	NA	NA	NA	NA	NA	NA	NA	NA	NA	NA	NA	NA	NA	NA	NA	NA	NA	NA	NA	NA	NA	NA	NA	NA	NA	NA	NA	NA	NA	0	4	3	4	0	4	3	4	0	2	3	2	1	2	3	2	0	3	3	3	0	2	2	1	0	4	2	4	1	3	2	2	1	2	3	2	0	1	2	2	1	4	3	4	0	3	2	3	NA	NA	48
187	230	-1	3	"amateur jazz musician
"	male	29	1	12	Gitarre / Klarinette	15	4	2	8	10	2	2	5	7	7	6	3	2	5	6	1	1	3	4	3	NA	NA	NA	NA	NA	NA	NA	NA	NA	NA	NA	NA	NA	NA	NA	NA	NA	NA	NA	NA	NA	NA	NA	NA	NA	NA	NA	NA	NA	NA	NA	NA	NA	NA	NA	NA	NA	NA	NA	NA	NA	NA	NA	NA	NA	NA	NA	NA	NA	NA	NA	NA	NA	NA	NA	NA	NA	NA	NA	NA	NA	NA	NA	NA	NA	NA	NA	NA	NA	NA	NA	NA	NA	NA	NA	NA	NA	NA	NA	NA	NA	NA	NA	NA	NA	NA	NA	NA	NA	NA	NA	NA	NA	NA	NA	NA	1	2	3	2	1	3	4	3	1	4	4	4	1	2	4	2	1	4	3	4	1	3	3	3	1	3	3	2	1	2	3	2	1	4	3	3	1	2	4	2	1	4	3	3	1	3	3	3	NA	NA	NA	NA	NA	NA	NA	NA	NA	NA	NA	NA	NA	NA	NA	NA	NA	NA	NA	NA	NA	NA	NA	NA	NA	NA	NA	NA	NA	NA	NA	NA	NA	NA	NA	NA	NA	NA	NA	NA	NA	NA	NA	NA	NA	NA	NA	NA	Ich glaube, das Swingen kommt aus der Rythmischer un Melodischer Repartition den verschiedenen Stimmen im Klangraum, also wie alle Stimme zueinander stehen um einen ganzes zu erzeugen, wie sie sich kontinuierlich gegenseitig ansprechen und antworten. Eine gewisse rythmische Lockerheit ist auch von grossen Vorteil, dass das Zusammenspielen nicht maschinel und vorhersehbar wirkt : wenn zum beispiel das Klavier leicht und kurz das vorgegebene 16er System verlässt fand ich das besonders  swingy .	NA	48
188	231	1022	1	"amateur jazz musician
"	male	37	1	30	NA	25	4	4	2	5	1	1	2	1	1	1	2	2	2	1	2	1	3	4	3	0	3	4	2	0	2	3	2	0	3	3	3	0	2	3	1	0	2	3	2	0	3	3	1	1	2	4	3	0	3	3	2	1	2	3	3	0	3	3	1	1	2	4	3	0	2	4	2	NA	NA	NA	NA	NA	NA	NA	NA	NA	NA	NA	NA	NA	NA	NA	NA	NA	NA	NA	NA	NA	NA	NA	NA	NA	NA	NA	NA	NA	NA	NA	NA	NA	NA	NA	NA	NA	NA	NA	NA	NA	NA	NA	NA	NA	NA	NA	NA	NA	NA	NA	NA	NA	NA	NA	NA	NA	NA	NA	NA	NA	NA	NA	NA	NA	NA	NA	NA	NA	NA	NA	NA	NA	NA	NA	NA	NA	NA	NA	NA	NA	NA	NA	NA	NA	NA	NA	NA	NA	NA	NA	NA	NA	NA	NA	NA	NA	NA	NA	NA	NA	NA	NA	NA	NA	NA	NA	NA	NA	NA	NA	NA	NA	NA	NA	NA	NA	NA	NA	NA	NA	NA	NA	NA	NA	NA	NA	NA	NA	NA	NA	NA	NA	NA	NA	NA	NA	NA	NA	NA	NA	NA	NA	NA	NA	NA	48
190	233	1571	4	"professional jazz musician
"	female	47	1	20	Voice	10	2	1	2	4	1	2	7	5	7	7	5	5	1	1	1	1	2	3	2	NA	NA	NA	NA	NA	NA	NA	NA	NA	NA	NA	NA	NA	NA	NA	NA	NA	NA	NA	NA	NA	NA	NA	NA	NA	NA	NA	NA	NA	NA	NA	NA	NA	NA	NA	NA	NA	NA	NA	NA	NA	NA	NA	NA	NA	NA	NA	NA	NA	NA	NA	NA	NA	NA	NA	NA	NA	NA	NA	NA	NA	NA	NA	NA	NA	NA	NA	NA	NA	NA	NA	NA	NA	NA	NA	NA	NA	NA	NA	NA	NA	NA	NA	NA	NA	NA	NA	NA	NA	NA	NA	NA	NA	NA	NA	NA	NA	NA	NA	NA	NA	NA	NA	NA	NA	NA	NA	NA	NA	NA	NA	NA	NA	NA	NA	NA	NA	NA	NA	NA	NA	NA	NA	NA	NA	NA	NA	NA	NA	NA	NA	NA	NA	NA	NA	NA	NA	NA	NA	NA	NA	NA	NA	NA	1	2	2	2	1	2	3	2	1	2	2	1	1	3	4	4	1	4	4	3	0	2	1	1	1	3	3	3	0	2	2	1	1	2	3	2	0	2	2	1	1	3	3	3	0	3	3	2	When the drummer and the bassplayer are together and have the same swingfeel.	NA	48
191	234	666	3	"professional jazz musician
"	male	19	6	70	Kontrabass	NA	NA	NA	NA	NA	NA	NA	NA	NA	NA	NA	NA	NA	NA	NA	NA	0	2	3	1	NA	NA	NA	NA	NA	NA	NA	NA	NA	NA	NA	NA	NA	NA	NA	NA	NA	NA	NA	NA	NA	NA	NA	NA	NA	NA	NA	NA	NA	NA	NA	NA	NA	NA	NA	NA	NA	NA	NA	NA	NA	NA	NA	NA	NA	NA	NA	NA	NA	NA	NA	NA	NA	NA	NA	NA	NA	NA	NA	NA	NA	NA	NA	NA	NA	NA	NA	NA	NA	NA	NA	NA	NA	NA	NA	NA	NA	NA	NA	NA	NA	NA	NA	NA	NA	NA	NA	NA	NA	NA	NA	NA	NA	NA	NA	NA	0	3	2	2	0	2	2	2	0	3	2	2	0	3	3	2	0	1	1	1	0	2	3	2	0	2	2	2	0	3	3	4	0	3	3	3	0	3	3	3	0	3	3	3	0	3	2	2	NA	NA	NA	NA	NA	NA	NA	NA	NA	NA	NA	NA	NA	NA	NA	NA	NA	NA	NA	NA	NA	NA	NA	NA	NA	NA	NA	NA	NA	NA	NA	NA	NA	NA	NA	NA	NA	NA	NA	NA	NA	NA	NA	NA	NA	NA	NA	NA	"Phrasierung ist überaus wichtig, nicht der  genaue Zeitpunkt  , ein Stück kann swingen, wenn es annähernd triolisch gespielt, aber auch  scharf  fast mit einer 16tel-Betonung gespielt wird. Wichtig ist mMn, dass die Upbeats, die unbetonten Zeiten (1-und;2-und;3-und;4-und - im 4/4-Takt) stärker artikuliert sind. Die genauere Phrasierung macht unter anderem den Spielstil des Musikers aus. Außerdem gibt es stilistische Unterschiede. Früher Jazz aus New Orleans ist oft  schärfer  betont und auch in den 30-er Jahren war dies noch Praxis. Im Bebop und späteren Stilen ist die Phrasierung deutlich weicher. Man vergleiche hierbei am besten frühe Charlie Parker-Aufnahmen mit späten oder frühe Duke Ellington-Aufnahmen mit späteren..."	-	48
192	235	1278	1	"semiprofessional jazz musician
"	male	34	2	10	guitar	NA	NA	NA	NA	NA	NA	NA	NA	NA	NA	NA	NA	NA	NA	NA	NA	1	4	4	1	1	3	3	3	1	2	2	2	1	4	4	4	1	2	2	2	1	4	4	4	1	3	3	3	1	4	4	2	1	4	4	2	1	4	4	1	1	3	3	2	1	4	4	1	1	4	4	1	NA	NA	NA	NA	NA	NA	NA	NA	NA	NA	NA	NA	NA	NA	NA	NA	NA	NA	NA	NA	NA	NA	NA	NA	NA	NA	NA	NA	NA	NA	NA	NA	NA	NA	NA	NA	NA	NA	NA	NA	NA	NA	NA	NA	NA	NA	NA	NA	NA	NA	NA	NA	NA	NA	NA	NA	NA	NA	NA	NA	NA	NA	NA	NA	NA	NA	NA	NA	NA	NA	NA	NA	NA	NA	NA	NA	NA	NA	NA	NA	NA	NA	NA	NA	NA	NA	NA	NA	NA	NA	NA	NA	NA	NA	NA	NA	NA	NA	NA	NA	NA	NA	NA	NA	NA	NA	NA	NA	NA	NA	NA	NA	NA	NA	NA	NA	NA	NA	NA	NA	NA	NA	NA	NA	NA	NA	NA	NA	NA	NA	NA	NA	NA	NA	NA	NA	NA	NA	NA	NA	NA	NA	NA	NA	the melody flows in a  natural way  over the beat.	NA	48
193	236	1499	4	"professional jazz musician
"	female	35	3	40	Stimme	NA	NA	NA	NA	NA	NA	NA	NA	NA	NA	NA	NA	NA	NA	NA	NA	1	2	3	2	NA	NA	NA	NA	NA	NA	NA	NA	NA	NA	NA	NA	NA	NA	NA	NA	NA	NA	NA	NA	NA	NA	NA	NA	NA	NA	NA	NA	NA	NA	NA	NA	NA	NA	NA	NA	NA	NA	NA	NA	NA	NA	NA	NA	NA	NA	NA	NA	NA	NA	NA	NA	NA	NA	NA	NA	NA	NA	NA	NA	NA	NA	NA	NA	NA	NA	NA	NA	NA	NA	NA	NA	NA	NA	NA	NA	NA	NA	NA	NA	NA	NA	NA	NA	NA	NA	NA	NA	NA	NA	NA	NA	NA	NA	NA	NA	NA	NA	NA	NA	NA	NA	NA	NA	NA	NA	NA	NA	NA	NA	NA	NA	NA	NA	NA	NA	NA	NA	NA	NA	NA	NA	NA	NA	NA	NA	NA	NA	NA	NA	NA	NA	NA	NA	NA	NA	NA	NA	NA	NA	NA	NA	NA	NA	1	4	4	4	1	3	3	3	1	3	4	4	1	3	4	4	1	4	4	4	1	3	1	1	1	3	2	3	1	4	2	2	1	4	4	4	1	3	1	2	1	3	3	2	1	4	4	4	NA	NA	48
195	238	1138	3	"professional jazz musician
"	male	32	0	9	Saxophon	20	4	6	18	22	1	1	7	7	6	7	1	1	5	7	2	1	3	4	3	NA	NA	NA	NA	NA	NA	NA	NA	NA	NA	NA	NA	NA	NA	NA	NA	NA	NA	NA	NA	NA	NA	NA	NA	NA	NA	NA	NA	NA	NA	NA	NA	NA	NA	NA	NA	NA	NA	NA	NA	NA	NA	NA	NA	NA	NA	NA	NA	NA	NA	NA	NA	NA	NA	NA	NA	NA	NA	NA	NA	NA	NA	NA	NA	NA	NA	NA	NA	NA	NA	NA	NA	NA	NA	NA	NA	NA	NA	NA	NA	NA	NA	NA	NA	NA	NA	NA	NA	NA	NA	NA	NA	NA	NA	NA	NA	1	3	3	4	0	1	4	1	1	3	2	2	0	4	3	4	1	1	2	1	0	2	4	2	0	4	2	4	0	4	4	4	1	3	3	3	1	2	4	2	0	4	3	3	0	2	3	2	NA	NA	NA	NA	NA	NA	NA	NA	NA	NA	NA	NA	NA	NA	NA	NA	NA	NA	NA	NA	NA	NA	NA	NA	NA	NA	NA	NA	NA	NA	NA	NA	NA	NA	NA	NA	NA	NA	NA	NA	NA	NA	NA	NA	NA	NA	NA	NA	NA	NA	48
196	239	1061	1	"semiprofessional jazz musician
"	female	41	30	3	Gitarre	NA	NA	NA	NA	NA	NA	NA	NA	NA	NA	NA	NA	NA	NA	NA	NA	1	2	3	3	1	2	3	2	1	2	3	1	1	3	3	2	1	2	3	2	1	3	3	2	1	2	2	3	1	4	3	4	1	2	3	1	0	3	4	1	1	2	1	2	0	3	3	4	1	1	3	2	NA	NA	NA	NA	NA	NA	NA	NA	NA	NA	NA	NA	NA	NA	NA	NA	NA	NA	NA	NA	NA	NA	NA	NA	NA	NA	NA	NA	NA	NA	NA	NA	NA	NA	NA	NA	NA	NA	NA	NA	NA	NA	NA	NA	NA	NA	NA	NA	NA	NA	NA	NA	NA	NA	NA	NA	NA	NA	NA	NA	NA	NA	NA	NA	NA	NA	NA	NA	NA	NA	NA	NA	NA	NA	NA	NA	NA	NA	NA	NA	NA	NA	NA	NA	NA	NA	NA	NA	NA	NA	NA	NA	NA	NA	NA	NA	NA	NA	NA	NA	NA	NA	NA	NA	NA	NA	NA	NA	NA	NA	NA	NA	NA	NA	NA	NA	NA	NA	NA	NA	NA	NA	NA	NA	NA	NA	NA	NA	NA	NA	NA	NA	NA	NA	NA	NA	NA	NA	NA	NA	NA	NA	NA	NA	NA	NA	48
199	244	1494	1	"amateur jazz musician
"	male	24	1	2	Schlagzeug	2	4	2	1	10	2	3	5	7	7	6	2	2	7	7	1	1	2	3	2	1	4	3	3	0	2	3	2	1	3	4	3	1	4	2	3	1	2	4	2	0	2	2	2	1	1	4	3	1	3	3	3	1	4	3	3	1	3	2	2	1	4	3	4	1	2	3	2	NA	NA	NA	NA	NA	NA	NA	NA	NA	NA	NA	NA	NA	NA	NA	NA	NA	NA	NA	NA	NA	NA	NA	NA	NA	NA	NA	NA	NA	NA	NA	NA	NA	NA	NA	NA	NA	NA	NA	NA	NA	NA	NA	NA	NA	NA	NA	NA	NA	NA	NA	NA	NA	NA	NA	NA	NA	NA	NA	NA	NA	NA	NA	NA	NA	NA	NA	NA	NA	NA	NA	NA	NA	NA	NA	NA	NA	NA	NA	NA	NA	NA	NA	NA	NA	NA	NA	NA	NA	NA	NA	NA	NA	NA	NA	NA	NA	NA	NA	NA	NA	NA	NA	NA	NA	NA	NA	NA	NA	NA	NA	NA	NA	NA	NA	NA	NA	NA	NA	NA	NA	NA	NA	NA	NA	NA	NA	NA	NA	NA	NA	NA	NA	NA	NA	NA	NA	NA	NA	NA	NA	NA	NA	NA	NA	NA	48
204	250	3251	1	"amateur jazz musician
"	male	71	0	0	banjo	3	6	1	0	1	3	5	6	6	7	7	1	1	5	5	1	0	1	4	1	1	4	3	3	1	3	4	1	1	4	4	2	1	3	4	2	1	4	1	4	0	2	3	2	0	1	4	1	0	1	2	3	1	1	3	2	0	3	4	3	0	4	4	4	0	4	4	4	NA	NA	NA	NA	NA	NA	NA	NA	NA	NA	NA	NA	NA	NA	NA	NA	NA	NA	NA	NA	NA	NA	NA	NA	NA	NA	NA	NA	NA	NA	NA	NA	NA	NA	NA	NA	NA	NA	NA	NA	NA	NA	NA	NA	NA	NA	NA	NA	NA	NA	NA	NA	NA	NA	NA	NA	NA	NA	NA	NA	NA	NA	NA	NA	NA	NA	NA	NA	NA	NA	NA	NA	NA	NA	NA	NA	NA	NA	NA	NA	NA	NA	NA	NA	NA	NA	NA	NA	NA	NA	NA	NA	NA	NA	NA	NA	NA	NA	NA	NA	NA	NA	NA	NA	NA	NA	NA	NA	NA	NA	NA	NA	NA	NA	NA	NA	NA	NA	NA	NA	NA	NA	NA	NA	NA	NA	NA	NA	NA	NA	NA	NA	NA	NA	NA	NA	NA	NA	NA	NA	NA	NA	NA	NA	1. Beat auf 2 (und 4),   2. Paraphrasierung des Leadinstrumentes mit nicht gleichlangen Tönen, daraus entstehender drive.   3. Kombination von Schlagzeug und Bass: etwas versetzt.	NA	48
207	253	2859	2	"jazz-loving non-musician
"	male	82	0	0	-	0	1	2	0	1	6	6	4	5	6	6	2	2	4	5	2	1	2	3	3	NA	NA	NA	NA	NA	NA	NA	NA	NA	NA	NA	NA	NA	NA	NA	NA	NA	NA	NA	NA	NA	NA	NA	NA	NA	NA	NA	NA	NA	NA	NA	NA	NA	NA	NA	NA	NA	NA	NA	NA	NA	NA	NA	NA	NA	NA	NA	NA	1	2	3	3	1	2	3	2	1	2	2	2	1	2	3	2	1	2	3	3	1	2	2	2	1	3	3	4	1	2	2	3	1	2	3	3	1	2	3	3	1	2	2	1	1	1	3	2	NA	NA	NA	NA	NA	NA	NA	NA	NA	NA	NA	NA	NA	NA	NA	NA	NA	NA	NA	NA	NA	NA	NA	NA	NA	NA	NA	NA	NA	NA	NA	NA	NA	NA	NA	NA	NA	NA	NA	NA	NA	NA	NA	NA	NA	NA	NA	NA	NA	NA	NA	NA	NA	NA	NA	NA	NA	NA	NA	NA	NA	NA	NA	NA	NA	NA	NA	NA	NA	NA	NA	NA	NA	NA	NA	NA	NA	NA	NA	NA	NA	NA	NA	NA	NA	NA	NA	NA	NA	NA	NA	NA	NA	NA	NA	NA	NA	NA	48
210	256	2819	2	non-jazz musician (amateur or professional)	do not want to tell	35	0	1	Gesang, Percussion	4	3	5	5	6	5	7	7	7	7	7	2	1	7	7	2	1	1	4	1	NA	NA	NA	NA	NA	NA	NA	NA	NA	NA	NA	NA	NA	NA	NA	NA	NA	NA	NA	NA	NA	NA	NA	NA	NA	NA	NA	NA	NA	NA	NA	NA	NA	NA	NA	NA	NA	NA	NA	NA	NA	NA	NA	NA	NA	NA	NA	NA	1	3	4	3	1	1	1	1	1	2	1	1	1	1	3	2	1	2	4	2	1	4	3	4	1	4	2	3	1	1	4	1	1	4	4	4	1	2	2	1	1	4	1	3	1	1	3	1	NA	NA	NA	NA	NA	NA	NA	NA	NA	NA	NA	NA	NA	NA	NA	NA	NA	NA	NA	NA	NA	NA	NA	NA	NA	NA	NA	NA	NA	NA	NA	NA	NA	NA	NA	NA	NA	NA	NA	NA	NA	NA	NA	NA	NA	NA	NA	NA	NA	NA	NA	NA	NA	NA	NA	NA	NA	NA	NA	NA	NA	NA	NA	NA	NA	NA	NA	NA	NA	NA	NA	NA	NA	NA	NA	NA	NA	NA	NA	NA	NA	NA	NA	NA	NA	NA	NA	NA	NA	NA	NA	NA	NA	NA	NA	NA	Meines Erachtens nach hängt das  Swing Feeling  am organischen Zusammenspiel der Musiker_innen. Zum großen Teil wird es aber gestützt von einem vorwärtsdrängenden, sauber intonierten Kontra[!]bass und synkopierenden drums in einem zügigen Tempo (vgl.  presto ma non troppo ).	NA	48
211	257	1324	3	non-jazz musician (amateur or professional)	female	28	0	6	Violine	16	3	1	5	13	1	3	6	7	7	7	2	1	6	7	1	1	3	4	2	NA	NA	NA	NA	NA	NA	NA	NA	NA	NA	NA	NA	NA	NA	NA	NA	NA	NA	NA	NA	NA	NA	NA	NA	NA	NA	NA	NA	NA	NA	NA	NA	NA	NA	NA	NA	NA	NA	NA	NA	NA	NA	NA	NA	NA	NA	NA	NA	NA	NA	NA	NA	NA	NA	NA	NA	NA	NA	NA	NA	NA	NA	NA	NA	NA	NA	NA	NA	NA	NA	NA	NA	NA	NA	NA	NA	NA	NA	NA	NA	NA	NA	NA	NA	NA	NA	NA	NA	NA	NA	NA	NA	NA	NA	NA	NA	1	4	4	4	1	4	4	4	1	4	2	1	1	3	3	3	1	3	2	2	1	4	4	4	1	3	3	3	1	3	4	3	1	2	2	3	1	3	4	4	1	4	4	4	1	4	4	4	NA	NA	NA	NA	NA	NA	NA	NA	NA	NA	NA	NA	NA	NA	NA	NA	NA	NA	NA	NA	NA	NA	NA	NA	NA	NA	NA	NA	NA	NA	NA	NA	NA	NA	NA	NA	NA	NA	NA	NA	NA	NA	NA	NA	NA	NA	NA	NA	NA	NA	48
213	259	-1	3	"amateur jazz musician
"	male	68	3	0	Klavier	40	4	Klavier 2	2	4	1	1	7	7	7	7	1	1	7	7	1	0	1	4	2	NA	NA	NA	NA	NA	NA	NA	NA	NA	NA	NA	NA	NA	NA	NA	NA	NA	NA	NA	NA	NA	NA	NA	NA	NA	NA	NA	NA	NA	NA	NA	NA	NA	NA	NA	NA	NA	NA	NA	NA	NA	NA	NA	NA	NA	NA	NA	NA	NA	NA	NA	NA	NA	NA	NA	NA	NA	NA	NA	NA	NA	NA	NA	NA	NA	NA	NA	NA	NA	NA	NA	NA	NA	NA	NA	NA	NA	NA	NA	NA	NA	NA	NA	NA	NA	NA	NA	NA	NA	NA	NA	NA	NA	NA	NA	NA	1	2	4	1	1	2	4	3	1	2	4	3	1	3	4	3	1	1	4	2	1	3	4	3	1	2	4	2	0	2	4	2	1	3	3	2	1	1	4	1	0	1	4	2	0	2	4	2	NA	NA	NA	NA	NA	NA	NA	NA	NA	NA	NA	NA	NA	NA	NA	NA	NA	NA	NA	NA	NA	NA	NA	NA	NA	NA	NA	NA	NA	NA	NA	NA	NA	NA	NA	NA	NA	NA	NA	NA	NA	NA	NA	NA	NA	NA	NA	NA	Vor allem das Spielen von  Swing Achteln  (swing eights) und das Off-Beat-Spiel, die atmende Phrasierung und die rhythmische Präzision.	Ich denke, dass es dazu zahlreiche Literatur gibt.	48
214	261	2357	1	"amateur jazz musician
"	male	74	0	25	Posaune	0	keine	1	0	0	1	1	7	6	6	7	2	2	7	6	1	1	4	3	4	1	3	3	3	1	4	4	4	1	4	4	4	1	3	3	3	1	3	2	2	1	3	2	2	1	4	4	4	1	3	4	4	1	4	4	4	1	3	3	2	1	3	3	3	1	2	2	2	NA	NA	NA	NA	NA	NA	NA	NA	NA	NA	NA	NA	NA	NA	NA	NA	NA	NA	NA	NA	NA	NA	NA	NA	NA	NA	NA	NA	NA	NA	NA	NA	NA	NA	NA	NA	NA	NA	NA	NA	NA	NA	NA	NA	NA	NA	NA	NA	NA	NA	NA	NA	NA	NA	NA	NA	NA	NA	NA	NA	NA	NA	NA	NA	NA	NA	NA	NA	NA	NA	NA	NA	NA	NA	NA	NA	NA	NA	NA	NA	NA	NA	NA	NA	NA	NA	NA	NA	NA	NA	NA	NA	NA	NA	NA	NA	NA	NA	NA	NA	NA	NA	NA	NA	NA	NA	NA	NA	NA	NA	NA	NA	NA	NA	NA	NA	NA	NA	NA	NA	NA	NA	NA	NA	NA	NA	NA	NA	NA	NA	NA	NA	NA	NA	NA	NA	NA	NA	NA	NA	NA	NA	NA	NA	Swingend spielen bedeutet: -der Rhytmus muß absolut im Timing sein. Keine Temposchwankung im Stück nach langsam oder schneller.                                               -die Rhytmiker müssen absolut zusammen sein. Kein auseinanderdriften z.B. Bass schneller (treibt), Schlagzeug im Takt, Gitarre langsamer (schleppt)                                               -Bass, Gitarre, Piano müssen eine abgestimmte Harmonik abgeben.	NA	48
215	263	-1	2	non-jazz musician (amateur or professional)	female	33	1	15	Gesang	25	4	1,5	3	4	1	2	6	6	6	7	2	1	6	6	1	1	3	3	3	NA	NA	NA	NA	NA	NA	NA	NA	NA	NA	NA	NA	NA	NA	NA	NA	NA	NA	NA	NA	NA	NA	NA	NA	NA	NA	NA	NA	NA	NA	NA	NA	NA	NA	NA	NA	NA	NA	NA	NA	NA	NA	NA	NA	NA	NA	NA	NA	0	3	4	3	0	2	1	2	0	2	2	2	1	2	3	2	0	2	2	2	0	3	2	3	0	3	2	3	0	2	2	2	1	2	3	2	1	2	3	2	1	2	3	3	0	3	3	4	NA	NA	NA	NA	NA	NA	NA	NA	NA	NA	NA	NA	NA	NA	NA	NA	NA	NA	NA	NA	NA	NA	NA	NA	NA	NA	NA	NA	NA	NA	NA	NA	NA	NA	NA	NA	NA	NA	NA	NA	NA	NA	NA	NA	NA	NA	NA	NA	NA	NA	NA	NA	NA	NA	NA	NA	NA	NA	NA	NA	NA	NA	NA	NA	NA	NA	NA	NA	NA	NA	NA	NA	NA	NA	NA	NA	NA	NA	NA	NA	NA	NA	NA	NA	NA	NA	NA	NA	NA	NA	NA	NA	NA	NA	NA	NA	Rhythmus, Instrumentation, Tempo	NA	48
221	269	1470	3	"amateur jazz musician
"	male	NA	0	0	Schlagzeug	50	2	0,3	0	0	1	4	7	7	7	7	1	1	7	7	4	1	2	3	1	NA	NA	NA	NA	NA	NA	NA	NA	NA	NA	NA	NA	NA	NA	NA	NA	NA	NA	NA	NA	NA	NA	NA	NA	NA	NA	NA	NA	NA	NA	NA	NA	NA	NA	NA	NA	NA	NA	NA	NA	NA	NA	NA	NA	NA	NA	NA	NA	NA	NA	NA	NA	NA	NA	NA	NA	NA	NA	NA	NA	NA	NA	NA	NA	NA	NA	NA	NA	NA	NA	NA	NA	NA	NA	NA	NA	NA	NA	NA	NA	NA	NA	NA	NA	NA	NA	NA	NA	NA	NA	NA	NA	NA	NA	NA	NA	1	4	3	4	1	4	4	3	1	3	4	3	1	4	4	4	1	3	3	3	1	4	4	4	1	3	3	3	1	4	4	4	1	4	3	4	1	4	4	4	1	4	4	4	1	4	4	4	NA	NA	NA	NA	NA	NA	NA	NA	NA	NA	NA	NA	NA	NA	NA	NA	NA	NA	NA	NA	NA	NA	NA	NA	NA	NA	NA	NA	NA	NA	NA	NA	NA	NA	NA	NA	NA	NA	NA	NA	NA	NA	NA	NA	NA	NA	NA	NA	"4 mit Feeling 3; flow"	NA	48
222	270	1724	1	"jazz-loving non-musician
"	female	49	0	0	NA	0,5	0	1	0	0,5	3	7	4	5	6	5	5	2	6	6	2	1	4	3	4	1	3	3	2	1	4	4	4	1	4	3	4	1	2	2	2	1	4	3	3	1	3	2	3	1	4	3	4	1	2	2	3	1	3	3	3	1	1	1	2	1	4	3	4	1	2	2	2	NA	NA	NA	NA	NA	NA	NA	NA	NA	NA	NA	NA	NA	NA	NA	NA	NA	NA	NA	NA	NA	NA	NA	NA	NA	NA	NA	NA	NA	NA	NA	NA	NA	NA	NA	NA	NA	NA	NA	NA	NA	NA	NA	NA	NA	NA	NA	NA	NA	NA	NA	NA	NA	NA	NA	NA	NA	NA	NA	NA	NA	NA	NA	NA	NA	NA	NA	NA	NA	NA	NA	NA	NA	NA	NA	NA	NA	NA	NA	NA	NA	NA	NA	NA	NA	NA	NA	NA	NA	NA	NA	NA	NA	NA	NA	NA	NA	NA	NA	NA	NA	NA	NA	NA	NA	NA	NA	NA	NA	NA	NA	NA	NA	NA	NA	NA	NA	NA	NA	NA	NA	NA	NA	NA	NA	NA	NA	NA	NA	NA	NA	NA	NA	NA	NA	NA	NA	NA	NA	NA	NA	NA	NA	NA	"Harmonie der Instrumente; ein gut tanzbarer Rhythmus ohne häufige Tempiwechsel; warmer, kontinuierlicher Basslauf"	Obwohl ich Nichtmusiker angekreuzt hatte (da ich nur als Teenager für kurze Zeit Gitarre gespielt habe), wurde ich nach meinen Probezeiten, Auftritten etc. gefragt. Das war etwas irritierend.	48
224	273	364	2	"semiprofessional jazz musician
"	male	27	1	5	Piano	NA	NA	NA	NA	NA	NA	NA	NA	NA	NA	NA	NA	NA	NA	NA	NA	0	1	4	2	NA	NA	NA	NA	NA	NA	NA	NA	NA	NA	NA	NA	NA	NA	NA	NA	NA	NA	NA	NA	NA	NA	NA	NA	NA	NA	NA	NA	NA	NA	NA	NA	NA	NA	NA	NA	NA	NA	NA	NA	NA	NA	NA	NA	NA	NA	NA	NA	0	4	4	4	0	2	2	2	0	2	3	3	0	1	1	1	0	4	4	4	0	4	4	4	0	4	4	4	0	2	2	3	0	3	3	3	0	1	1	1	0	1	2	2	0	1	3	1	NA	NA	NA	NA	NA	NA	NA	NA	NA	NA	NA	NA	NA	NA	NA	NA	NA	NA	NA	NA	NA	NA	NA	NA	NA	NA	NA	NA	NA	NA	NA	NA	NA	NA	NA	NA	NA	NA	NA	NA	NA	NA	NA	NA	NA	NA	NA	NA	NA	NA	NA	NA	NA	NA	NA	NA	NA	NA	NA	NA	NA	NA	NA	NA	NA	NA	NA	NA	NA	NA	NA	NA	NA	NA	NA	NA	NA	NA	NA	NA	NA	NA	NA	NA	NA	NA	NA	NA	NA	NA	NA	NA	NA	NA	NA	NA	Even if there is no 8th note swung, many times in bebop, the accents are what gives a melodic 16th-note line its  swing.  Plenty of mambos and bossas that swing just as hard as a straight ahead  swing tune . Things like But not for me - Ahmad Jamal, Robert Araujo's Funkin, anything by KiefDaddySupreme.	NA	48
226	276	-1	4	"amateur jazz musician
"	male	49	1	10	Gitarre	30	2	3	0	1	1	1	6	7	6	6	2	1	7	6	4	NA	1	3	2	NA	NA	NA	NA	NA	NA	NA	NA	NA	NA	NA	NA	NA	NA	NA	NA	NA	NA	NA	NA	NA	NA	NA	NA	NA	NA	NA	NA	NA	NA	NA	NA	NA	NA	NA	NA	NA	NA	NA	NA	NA	NA	NA	NA	NA	NA	NA	NA	NA	NA	NA	NA	NA	NA	NA	NA	NA	NA	NA	NA	NA	NA	NA	NA	NA	NA	NA	NA	NA	NA	NA	NA	NA	NA	NA	NA	NA	NA	NA	NA	NA	NA	NA	NA	NA	NA	NA	NA	NA	NA	NA	NA	NA	NA	NA	NA	NA	NA	NA	NA	NA	NA	NA	NA	NA	NA	NA	NA	NA	NA	NA	NA	NA	NA	NA	NA	NA	NA	NA	NA	NA	NA	NA	NA	NA	NA	NA	NA	NA	NA	NA	NA	NA	NA	NA	NA	NA	NA	NA	NA	NA	NA	NA	NA	NA	3	1	2	NA	4	3	4	NA	3	2	2	NA	4	3	4	NA	3	4	4	NA	4	1	1	NA	4	3	4	NA	1	1	1	NA	3	3	3	NA	1	1	2	NA	2	1	3	NA	4	4	4	Schlagzeug mit typischem Hihat/Becken zischeln,  Walking Bass,  Time sauber gehalten, keine Rhythmusschwankungen	NA	36
232	282	1127	1	"amateur jazz musician
"	male	32	1	7	Posaune	25	1	2	1	12	3	2	6	5	6	6	2	2	5	6	3	1	3	4	4	1	4	3	3	0	4	2	3	1	4	4	4	1	4	3	1	1	3	3	3	1	2	2	2	1	4	4	4	1	4	3	4	1	3	2	3	1	4	4	2	1	4	4	4	1	4	4	4	NA	NA	NA	NA	NA	NA	NA	NA	NA	NA	NA	NA	NA	NA	NA	NA	NA	NA	NA	NA	NA	NA	NA	NA	NA	NA	NA	NA	NA	NA	NA	NA	NA	NA	NA	NA	NA	NA	NA	NA	NA	NA	NA	NA	NA	NA	NA	NA	NA	NA	NA	NA	NA	NA	NA	NA	NA	NA	NA	NA	NA	NA	NA	NA	NA	NA	NA	NA	NA	NA	NA	NA	NA	NA	NA	NA	NA	NA	NA	NA	NA	NA	NA	NA	NA	NA	NA	NA	NA	NA	NA	NA	NA	NA	NA	NA	NA	NA	NA	NA	NA	NA	NA	NA	NA	NA	NA	NA	NA	NA	NA	NA	NA	NA	NA	NA	NA	NA	NA	NA	NA	NA	NA	NA	NA	NA	NA	NA	NA	NA	NA	NA	NA	NA	NA	NA	NA	NA	NA	NA	NA	NA	NA	NA	Rhythmus	NA	48
233	283	1628	1	"professional jazz musician
"	male	59	3	25	Saxophon	NA	NA	NA	NA	NA	NA	NA	NA	NA	NA	NA	NA	NA	NA	NA	NA	1	2	4	2	1	2	3	2	1	3	3	2	1	4	3	4	1	4	3	3	1	4	4	4	1	4	1	4	1	3	3	3	1	1	4	1	1	2	3	2	1	3	2	3	1	2	3	2	1	2	2	1	NA	NA	NA	NA	NA	NA	NA	NA	NA	NA	NA	NA	NA	NA	NA	NA	NA	NA	NA	NA	NA	NA	NA	NA	NA	NA	NA	NA	NA	NA	NA	NA	NA	NA	NA	NA	NA	NA	NA	NA	NA	NA	NA	NA	NA	NA	NA	NA	NA	NA	NA	NA	NA	NA	NA	NA	NA	NA	NA	NA	NA	NA	NA	NA	NA	NA	NA	NA	NA	NA	NA	NA	NA	NA	NA	NA	NA	NA	NA	NA	NA	NA	NA	NA	NA	NA	NA	NA	NA	NA	NA	NA	NA	NA	NA	NA	NA	NA	NA	NA	NA	NA	NA	NA	NA	NA	NA	NA	NA	NA	NA	NA	NA	NA	NA	NA	NA	NA	NA	NA	NA	NA	NA	NA	NA	NA	NA	NA	NA	NA	NA	NA	NA	NA	NA	NA	NA	NA	NA	NA	NA	NA	NA	NA	FAkt ist: es gibt keins! Und ich hoffe im Sinne dieser überaus kreativen Musik, dass es nie eines geben wird!!!  Auch nicht aufgrund Ihrer Erhebung...!  Trotzdem würde ich das Ergebnis sehr gerne nachlesen.    Wann und wo werden Ihre Ergebnisse veröffentlicht.	Die erste Frage finde ich überaus unklar formuliert, weil man erst kapieren muss,  was mit wenig artifiziell gemeint sein soll...	48
234	284	1825	3	"amateur jazz musician
"	male	50	1	28	Gitarre	0	7	6	0	15	2	7	6	4	6	5	3	3	6	4	7	1	2	4	1	NA	NA	NA	NA	NA	NA	NA	NA	NA	NA	NA	NA	NA	NA	NA	NA	NA	NA	NA	NA	NA	NA	NA	NA	NA	NA	NA	NA	NA	NA	NA	NA	NA	NA	NA	NA	NA	NA	NA	NA	NA	NA	NA	NA	NA	NA	NA	NA	NA	NA	NA	NA	NA	NA	NA	NA	NA	NA	NA	NA	NA	NA	NA	NA	NA	NA	NA	NA	NA	NA	NA	NA	NA	NA	NA	NA	NA	NA	NA	NA	NA	NA	NA	NA	NA	NA	NA	NA	NA	NA	NA	NA	NA	NA	NA	NA	1	3	4	3	1	2	3	2	1	3	1	4	1	4	4	3	1	2	2	1	1	3	3	2	1	4	1	4	1	4	4	1	1	4	2	4	1	3	3	4	1	2	4	3	1	4	3	4	NA	NA	NA	NA	NA	NA	NA	NA	NA	NA	NA	NA	NA	NA	NA	NA	NA	NA	NA	NA	NA	NA	NA	NA	NA	NA	NA	NA	NA	NA	NA	NA	NA	NA	NA	NA	NA	NA	NA	NA	NA	NA	NA	NA	NA	NA	NA	NA	Ich hab jetzt bewusst nur auf die Offbeat-achtel geachtet, wie weit die hinter den binären achtel waren..  Ich glaub s swingt wenn die Dynamik und Betonung der einzelnen Noten innerhalb der Melodie irgendwie sinnvoll sind   und sich die Rhytmusgruppe auch innerlich diesem Sinnverständnis anschliesst :-)	NA	48
240	293	500	4	"amateur jazz musician
"	male	47	0	2	bass	0	2	1	0	5	3	5	5	5	6	5	2	2	4	6	2	0	2	4	3	NA	NA	NA	NA	NA	NA	NA	NA	NA	NA	NA	NA	NA	NA	NA	NA	NA	NA	NA	NA	NA	NA	NA	NA	NA	NA	NA	NA	NA	NA	NA	NA	NA	NA	NA	NA	NA	NA	NA	NA	NA	NA	NA	NA	NA	NA	NA	NA	NA	NA	NA	NA	NA	NA	NA	NA	NA	NA	NA	NA	NA	NA	NA	NA	NA	NA	NA	NA	NA	NA	NA	NA	NA	NA	NA	NA	NA	NA	NA	NA	NA	NA	NA	NA	NA	NA	NA	NA	NA	NA	NA	NA	NA	NA	NA	NA	NA	NA	NA	NA	NA	NA	NA	NA	NA	NA	NA	NA	NA	NA	NA	NA	NA	NA	NA	NA	NA	NA	NA	NA	NA	NA	NA	NA	NA	NA	NA	NA	NA	NA	NA	NA	NA	NA	NA	NA	NA	NA	NA	NA	NA	NA	NA	NA	0	4	2	3	0	2	3	2	0	4	3	3	0	4	4	4	0	2	2	2	0	3	2	2	0	3	3	4	0	2	2	2	0	2	3	2	0	2	3	1	0	2	2	2	0	3	3	3	NA	NA	48
241	294	1664	2	"amateur jazz musician
"	male	22	1	4	saxophone	10	5	6	8	10	1	1	7	7	7	7	6	6	1	1	1	1	1	4	2	NA	NA	NA	NA	NA	NA	NA	NA	NA	NA	NA	NA	NA	NA	NA	NA	NA	NA	NA	NA	NA	NA	NA	NA	NA	NA	NA	NA	NA	NA	NA	NA	NA	NA	NA	NA	NA	NA	NA	NA	NA	NA	NA	NA	NA	NA	NA	NA	1	2	2	2	1	1	3	1	1	1	1	3	1	4	3	3	1	3	1	2	0	3	2	1	1	2	3	2	1	2	3	4	1	1	4	3	1	3	1	3	1	1	2	1	1	2	3	3	NA	NA	NA	NA	NA	NA	NA	NA	NA	NA	NA	NA	NA	NA	NA	NA	NA	NA	NA	NA	NA	NA	NA	NA	NA	NA	NA	NA	NA	NA	NA	NA	NA	NA	NA	NA	NA	NA	NA	NA	NA	NA	NA	NA	NA	NA	NA	NA	NA	NA	NA	NA	NA	NA	NA	NA	NA	NA	NA	NA	NA	NA	NA	NA	NA	NA	NA	NA	NA	NA	NA	NA	NA	NA	NA	NA	NA	NA	NA	NA	NA	NA	NA	NA	NA	NA	NA	NA	NA	NA	NA	NA	NA	NA	NA	NA	syncopation in the subdivision of a bars rhythm, off beat and irregular melody lines and a syncopated or irregular beat	none of the pieces seemed completely natural to me because i could tell they were modified. otherwise a great study. very fun	48
242	295	1129	3	non-jazz musician (amateur or professional)	male	28	2	8	Guitar	15	5	3	0	3	2	2	6	6	6	7	5	6	3	1	2	1	3	4	3	NA	NA	NA	NA	NA	NA	NA	NA	NA	NA	NA	NA	NA	NA	NA	NA	NA	NA	NA	NA	NA	NA	NA	NA	NA	NA	NA	NA	NA	NA	NA	NA	NA	NA	NA	NA	NA	NA	NA	NA	NA	NA	NA	NA	NA	NA	NA	NA	NA	NA	NA	NA	NA	NA	NA	NA	NA	NA	NA	NA	NA	NA	NA	NA	NA	NA	NA	NA	NA	NA	NA	NA	NA	NA	NA	NA	NA	NA	NA	NA	NA	NA	NA	NA	NA	NA	NA	NA	NA	NA	NA	NA	NA	NA	NA	NA	1	4	4	4	1	4	4	3	1	4	3	3	1	4	4	4	1	3	3	2	1	4	4	4	1	3	4	4	0	3	3	3	1	4	3	3	1	2	3	3	1	4	4	4	1	4	4	4	NA	NA	NA	NA	NA	NA	NA	NA	NA	NA	NA	NA	NA	NA	NA	NA	NA	NA	NA	NA	NA	NA	NA	NA	NA	NA	NA	NA	NA	NA	NA	NA	NA	NA	NA	NA	NA	NA	NA	NA	NA	NA	NA	NA	NA	NA	NA	NA	NA	NA	48
243	296	-1	3	"amateur jazz musician
"	male	24	1	6	Trompete	10	1	1	3	10	1	3	6	3	7	5	2	5	3	5	4	1	4	4	4	NA	NA	NA	NA	NA	NA	NA	NA	NA	NA	NA	NA	NA	NA	NA	NA	NA	NA	NA	NA	NA	NA	NA	NA	NA	NA	NA	NA	NA	NA	NA	NA	NA	NA	NA	NA	NA	NA	NA	NA	NA	NA	NA	NA	NA	NA	NA	NA	NA	NA	NA	NA	NA	NA	NA	NA	NA	NA	NA	NA	NA	NA	NA	NA	NA	NA	NA	NA	NA	NA	NA	NA	NA	NA	NA	NA	NA	NA	NA	NA	NA	NA	NA	NA	NA	NA	NA	NA	NA	NA	NA	NA	NA	NA	NA	NA	1	4	4	4	1	3	3	3	1	2	3	3	1	2	2	3	1	2	2	3	1	2	3	3	1	4	4	4	1	3	4	3	1	3	3	4	1	3	3	3	1	4	4	4	1	3	3	3	NA	NA	NA	NA	NA	NA	NA	NA	NA	NA	NA	NA	NA	NA	NA	NA	NA	NA	NA	NA	NA	NA	NA	NA	NA	NA	NA	NA	NA	NA	NA	NA	NA	NA	NA	NA	NA	NA	NA	NA	NA	NA	NA	NA	NA	NA	NA	NA	NA	NA	48
244	297	764	4	"amateur jazz musician
"	female	54	1	12	trompete	9	2	2	0	14	5	5	7	4	3	5	2	1	7	6	1	0	1	4	1	NA	NA	NA	NA	NA	NA	NA	NA	NA	NA	NA	NA	NA	NA	NA	NA	NA	NA	NA	NA	NA	NA	NA	NA	NA	NA	NA	NA	NA	NA	NA	NA	NA	NA	NA	NA	NA	NA	NA	NA	NA	NA	NA	NA	NA	NA	NA	NA	NA	NA	NA	NA	NA	NA	NA	NA	NA	NA	NA	NA	NA	NA	NA	NA	NA	NA	NA	NA	NA	NA	NA	NA	NA	NA	NA	NA	NA	NA	NA	NA	NA	NA	NA	NA	NA	NA	NA	NA	NA	NA	NA	NA	NA	NA	NA	NA	NA	NA	NA	NA	NA	NA	NA	NA	NA	NA	NA	NA	NA	NA	NA	NA	NA	NA	NA	NA	NA	NA	NA	NA	NA	NA	NA	NA	NA	NA	NA	NA	NA	NA	NA	NA	NA	NA	NA	NA	NA	NA	NA	NA	NA	NA	NA	NA	0	4	2	4	0	2	3	3	0	2	3	3	0	2	3	2	0	2	3	2	0	1	3	2	0	3	2	2	0	2	3	2	0	3	3	3	0	1	3	1	0	3	3	2	0	3	3	2	Es ist dann irgendwie nicht so deutsch	NA	48
245	298	-1	1	"amateur jazz musician
"	male	45	0	3	Posaune	8	4	01-Feb	2	8	1	5	7	1	7	1	1	2	6	6	1	0	3	4	1	0	3	3	3	0	3	3	3	0	3	3	4	0	3	3	2	0	3	3	3	0	3	3	4	0	3	3	3	0	3	3	3	0	3	3	3	0	2	3	2	0	3	4	3	0	3	4	3	NA	NA	NA	NA	NA	NA	NA	NA	NA	NA	NA	NA	NA	NA	NA	NA	NA	NA	NA	NA	NA	NA	NA	NA	NA	NA	NA	NA	NA	NA	NA	NA	NA	NA	NA	NA	NA	NA	NA	NA	NA	NA	NA	NA	NA	NA	NA	NA	NA	NA	NA	NA	NA	NA	NA	NA	NA	NA	NA	NA	NA	NA	NA	NA	NA	NA	NA	NA	NA	NA	NA	NA	NA	NA	NA	NA	NA	NA	NA	NA	NA	NA	NA	NA	NA	NA	NA	NA	NA	NA	NA	NA	NA	NA	NA	NA	NA	NA	NA	NA	NA	NA	NA	NA	NA	NA	NA	NA	NA	NA	NA	NA	NA	NA	NA	NA	NA	NA	NA	NA	NA	NA	NA	NA	NA	NA	NA	NA	NA	NA	NA	NA	NA	NA	NA	NA	NA	NA	NA	NA	NA	NA	NA	NA	klingendes Becken, mit Besen gespielt, off-beat, Noten  nicht korrekt  akademisch wiedergegeben...	NA	48
246	299	1224	3	"amateur jazz musician
"	male	54	1	6	Posaune	20	2	2	4	6	3	1	7	7	7	7	2	1	6	5	2	1	3	4	3	NA	NA	NA	NA	NA	NA	NA	NA	NA	NA	NA	NA	NA	NA	NA	NA	NA	NA	NA	NA	NA	NA	NA	NA	NA	NA	NA	NA	NA	NA	NA	NA	NA	NA	NA	NA	NA	NA	NA	NA	NA	NA	NA	NA	NA	NA	NA	NA	NA	NA	NA	NA	NA	NA	NA	NA	NA	NA	NA	NA	NA	NA	NA	NA	NA	NA	NA	NA	NA	NA	NA	NA	NA	NA	NA	NA	NA	NA	NA	NA	NA	NA	NA	NA	NA	NA	NA	NA	NA	NA	NA	NA	NA	NA	NA	NA	0	4	4	4	1	3	4	4	1	3	3	3	1	3	4	3	1	2	2	2	1	2	4	3	0	1	2	1	0	3	3	3	0	4	3	3	1	2	3	3	1	2	2	3	0	3	4	4	NA	NA	NA	NA	NA	NA	NA	NA	NA	NA	NA	NA	NA	NA	NA	NA	NA	NA	NA	NA	NA	NA	NA	NA	NA	NA	NA	NA	NA	NA	NA	NA	NA	NA	NA	NA	NA	NA	NA	NA	NA	NA	NA	NA	NA	NA	NA	NA	NA	NA	48
247	300	1984	2	"amateur jazz musician
"	male	46	0	5	Saxophon	12	5	1	0	10	1	1	5	7	7	6	2	1	6	6	2	0	4	4	2	NA	NA	NA	NA	NA	NA	NA	NA	NA	NA	NA	NA	NA	NA	NA	NA	NA	NA	NA	NA	NA	NA	NA	NA	NA	NA	NA	NA	NA	NA	NA	NA	NA	NA	NA	NA	NA	NA	NA	NA	NA	NA	NA	NA	NA	NA	NA	NA	1	3	4	3	1	3	2	1	1	3	1	2	1	1	4	1	1	2	4	3	1	3	2	2	1	3	3	2	1	1	3	1	1	4	4	4	1	3	2	2	1	3	2	1	1	3	4	3	NA	NA	NA	NA	NA	NA	NA	NA	NA	NA	NA	NA	NA	NA	NA	NA	NA	NA	NA	NA	NA	NA	NA	NA	NA	NA	NA	NA	NA	NA	NA	NA	NA	NA	NA	NA	NA	NA	NA	NA	NA	NA	NA	NA	NA	NA	NA	NA	NA	NA	NA	NA	NA	NA	NA	NA	NA	NA	NA	NA	NA	NA	NA	NA	NA	NA	NA	NA	NA	NA	NA	NA	NA	NA	NA	NA	NA	NA	NA	NA	NA	NA	NA	NA	NA	NA	NA	NA	NA	NA	NA	NA	NA	NA	NA	NA	offbeat, lay back aber insgesamt  treibend , starke dynamische Unterschiede (Akzente)	NA	48
248	301	1200	1	"semiprofessional jazz musician
"	male	70	1	55	Piano	NA	NA	NA	NA	NA	NA	NA	NA	NA	NA	NA	NA	NA	NA	NA	NA	1	3	3	3	1	3	3	3	1	2	3	2	1	3	2	3	1	2	3	2	1	3	2	2	1	2	2	2	1	4	4	4	1	2	3	2	1	3	3	3	1	2	3	2	1	3	3	4	1	4	3	4	NA	NA	NA	NA	NA	NA	NA	NA	NA	NA	NA	NA	NA	NA	NA	NA	NA	NA	NA	NA	NA	NA	NA	NA	NA	NA	NA	NA	NA	NA	NA	NA	NA	NA	NA	NA	NA	NA	NA	NA	NA	NA	NA	NA	NA	NA	NA	NA	NA	NA	NA	NA	NA	NA	NA	NA	NA	NA	NA	NA	NA	NA	NA	NA	NA	NA	NA	NA	NA	NA	NA	NA	NA	NA	NA	NA	NA	NA	NA	NA	NA	NA	NA	NA	NA	NA	NA	NA	NA	NA	NA	NA	NA	NA	NA	NA	NA	NA	NA	NA	NA	NA	NA	NA	NA	NA	NA	NA	NA	NA	NA	NA	NA	NA	NA	NA	NA	NA	NA	NA	NA	NA	NA	NA	NA	NA	NA	NA	NA	NA	NA	NA	NA	NA	NA	NA	NA	NA	NA	NA	NA	NA	NA	NA	NA	NA	48
249	303	2244	4	"semiprofessional jazz musician
"	male	59	1	10	Saxophon	NA	NA	NA	NA	NA	NA	NA	NA	NA	NA	NA	NA	NA	NA	NA	NA	1	3	4	4	NA	NA	NA	NA	NA	NA	NA	NA	NA	NA	NA	NA	NA	NA	NA	NA	NA	NA	NA	NA	NA	NA	NA	NA	NA	NA	NA	NA	NA	NA	NA	NA	NA	NA	NA	NA	NA	NA	NA	NA	NA	NA	NA	NA	NA	NA	NA	NA	NA	NA	NA	NA	NA	NA	NA	NA	NA	NA	NA	NA	NA	NA	NA	NA	NA	NA	NA	NA	NA	NA	NA	NA	NA	NA	NA	NA	NA	NA	NA	NA	NA	NA	NA	NA	NA	NA	NA	NA	NA	NA	NA	NA	NA	NA	NA	NA	NA	NA	NA	NA	NA	NA	NA	NA	NA	NA	NA	NA	NA	NA	NA	NA	NA	NA	NA	NA	NA	NA	NA	NA	NA	NA	NA	NA	NA	NA	NA	NA	NA	NA	NA	NA	NA	NA	NA	NA	NA	NA	NA	NA	NA	NA	NA	NA	1	4	4	3	1	3	4	4	1	3	4	3	1	2	4	3	1	4	4	3	1	1	1	1	1	2	4	3	1	3	3	3	1	4	4	4	1	2	2	1	1	3	2	3	1	4	4	4	Durchghend gespielte 1/4 auf dem Bass, 1/8 auf und etwas später gespielt wie bei gleich langen 1/8.  Übereinstimmung der Musiker, wann dieser verspätete Zeitpunkt ist.	In der Abmischung der Testbeispiele war für mich das Schlagzeug etwas zu leise,  deshalb nicht so gut zu beurteilen.  Viel Erfolg !	48
250	304	1250	2	"amateur jazz musician
"	male	70	0	3	Posaune	20	4	1	20	25	2	2	4	5	7	5	3	2	4	5	3	1	4	4	4	NA	NA	NA	NA	NA	NA	NA	NA	NA	NA	NA	NA	NA	NA	NA	NA	NA	NA	NA	NA	NA	NA	NA	NA	NA	NA	NA	NA	NA	NA	NA	NA	NA	NA	NA	NA	NA	NA	NA	NA	NA	NA	NA	NA	NA	NA	NA	NA	0	4	4	4	1	3	4	3	0	3	3	2	1	4	4	2	1	4	4	4	1	4	4	3	1	4	4	4	1	4	4	4	1	4	4	4	1	4	4	4	1	4	4	4	1	4	4	4	NA	NA	NA	NA	NA	NA	NA	NA	NA	NA	NA	NA	NA	NA	NA	NA	NA	NA	NA	NA	NA	NA	NA	NA	NA	NA	NA	NA	NA	NA	NA	NA	NA	NA	NA	NA	NA	NA	NA	NA	NA	NA	NA	NA	NA	NA	NA	NA	NA	NA	NA	NA	NA	NA	NA	NA	NA	NA	NA	NA	NA	NA	NA	NA	NA	NA	NA	NA	NA	NA	NA	NA	NA	NA	NA	NA	NA	NA	NA	NA	NA	NA	NA	NA	NA	NA	NA	NA	NA	NA	NA	NA	NA	NA	NA	NA	NA	NA	48
252	306	1164	1	non-jazz musician (amateur or professional)	male	38	1	1	Schlagzeug	5	3	1	1	5	4	3	6	7	7	7	1	1	7	7	2	0	3	4	3	0	3	4	4	0	3	3	2	1	3	4	3	1	3	4	2	1	3	3	3	0	3	3	2	0	3	4	3	1	3	3	3	1	3	3	3	1	3	3	2	0	3	4	4	1	3	3	2	NA	NA	NA	NA	NA	NA	NA	NA	NA	NA	NA	NA	NA	NA	NA	NA	NA	NA	NA	NA	NA	NA	NA	NA	NA	NA	NA	NA	NA	NA	NA	NA	NA	NA	NA	NA	NA	NA	NA	NA	NA	NA	NA	NA	NA	NA	NA	NA	NA	NA	NA	NA	NA	NA	NA	NA	NA	NA	NA	NA	NA	NA	NA	NA	NA	NA	NA	NA	NA	NA	NA	NA	NA	NA	NA	NA	NA	NA	NA	NA	NA	NA	NA	NA	NA	NA	NA	NA	NA	NA	NA	NA	NA	NA	NA	NA	NA	NA	NA	NA	NA	NA	NA	NA	NA	NA	NA	NA	NA	NA	NA	NA	NA	NA	NA	NA	NA	NA	NA	NA	NA	NA	NA	NA	NA	NA	NA	NA	NA	NA	NA	NA	NA	NA	NA	NA	NA	NA	NA	NA	NA	NA	NA	NA	- Ungleich lange Notendauern, speziell bei Achtelnoten  - Die Interaktion zwischen den Musikern  - Synkopierte Einwürfe	Ich empfehle folgende Literatur:   https://www.ncbi.nlm.nih.gov/pmc/articles/PMC5643849/  http://www.tandfonline.com/doi/full/10.1080/09298215.2017.1367405	48
253	308	1033	1	"semiprofessional jazz musician
"	male	29	1	20	Trompete	NA	NA	NA	NA	NA	NA	NA	NA	NA	NA	NA	NA	NA	NA	NA	NA	0	1	4	1	1	2	4	2	0	3	2	2	1	1	4	4	0	4	4	2	1	1	4	3	1	2	2	2	0	4	3	4	1	4	3	3	1	4	4	4	1	2	1	1	1	3	4	4	1	3	4	3	NA	NA	NA	NA	NA	NA	NA	NA	NA	NA	NA	NA	NA	NA	NA	NA	NA	NA	NA	NA	NA	NA	NA	NA	NA	NA	NA	NA	NA	NA	NA	NA	NA	NA	NA	NA	NA	NA	NA	NA	NA	NA	NA	NA	NA	NA	NA	NA	NA	NA	NA	NA	NA	NA	NA	NA	NA	NA	NA	NA	NA	NA	NA	NA	NA	NA	NA	NA	NA	NA	NA	NA	NA	NA	NA	NA	NA	NA	NA	NA	NA	NA	NA	NA	NA	NA	NA	NA	NA	NA	NA	NA	NA	NA	NA	NA	NA	NA	NA	NA	NA	NA	NA	NA	NA	NA	NA	NA	NA	NA	NA	NA	NA	NA	NA	NA	NA	NA	NA	NA	NA	NA	NA	NA	NA	NA	NA	NA	NA	NA	NA	NA	NA	NA	NA	NA	NA	NA	NA	NA	NA	NA	NA	NA	* Alle Musiker spielen  in time   * Vor allen Dingen Drums und Bass müssen sich einig sein  * Jazz-Phrasierung der Melodie erzeugt Bewegung  * Melodieinstrument ist typischerweise bei Medium-Tempo zeitlich nicht vor der Rhythmusgruppe sondern drauf oder ein bisschen laid-back (Micro-timing)	NA	48
254	309	1841	4	"semiprofessional jazz musician
"	male	49	1	25	Altsax	NA	NA	NA	NA	NA	NA	NA	NA	NA	NA	NA	NA	NA	NA	NA	NA	1	3	2	1	NA	NA	NA	NA	NA	NA	NA	NA	NA	NA	NA	NA	NA	NA	NA	NA	NA	NA	NA	NA	NA	NA	NA	NA	NA	NA	NA	NA	NA	NA	NA	NA	NA	NA	NA	NA	NA	NA	NA	NA	NA	NA	NA	NA	NA	NA	NA	NA	NA	NA	NA	NA	NA	NA	NA	NA	NA	NA	NA	NA	NA	NA	NA	NA	NA	NA	NA	NA	NA	NA	NA	NA	NA	NA	NA	NA	NA	NA	NA	NA	NA	NA	NA	NA	NA	NA	NA	NA	NA	NA	NA	NA	NA	NA	NA	NA	NA	NA	NA	NA	NA	NA	NA	NA	NA	NA	NA	NA	NA	NA	NA	NA	NA	NA	NA	NA	NA	NA	NA	NA	NA	NA	NA	NA	NA	NA	NA	NA	NA	NA	NA	NA	NA	NA	NA	NA	NA	NA	NA	NA	NA	NA	NA	NA	1	2	3	3	1	3	3	3	0	3	3	3	1	4	4	4	1	4	3	2	1	4	2	2	1	2	3	2	1	3	2	2	1	4	4	3	0	2	2	1	1	4	4	4	1	4	3	4	kontrollierter human touch  :-) Variabilität zwischen  on top of the beat  vs.  laid back  ohne in die Timingfalle zu geraten, Spannung über rhythmische Variation und: es sollte sich kontrolliert und nicht zufällig anhören... aber: wie jede latente/prozedurale Variable ist es eigentlich nicht möglich, das adäquat in Worte zu fassen	"Interessante Studie, ich hätte die Rating-Skala zum Swing  mehrstufiger  als mit etwa 7 Stufen (bis max 10) versehen (bei Expertenratings bringen Ihnen mehr Stufen eine bessere Differenzierung, mehr Varianz etc.); Problematik der Konfundierung zwischen quantifizierten Rhythm-Section-Tracks und manipuliertem Piano: Was ist beim Einzelnen wirklich ausschlaggebend für das Rating (auch wenn der Fokus in der Instruktion thematisiert wurde)? Konfundierung von Tempo und Swing: Ich hätte es im Sinne der Konstanthaltung von experimentellen Variablen besser gefunden, das Tempo nicht zu variieren, den damit fordern Sie nicht nur den Vergleich unterschiedlicher  Swingstile  über die Stücke sondern auch über unterschiedliche Tempi... Interessant wäre auch ein adaptiver Paarvergleich (JND)  Hoffe Ihre Studie einmal in einem einschlägigem Journal zu finden und mehr darüber zu erfahren. Good luck!"	48
255	310	688	2	"professional jazz musician
"	male	49	3	30	Gitarre	NA	NA	NA	NA	NA	NA	NA	NA	NA	NA	NA	NA	NA	NA	NA	NA	0	1	4	1	NA	NA	NA	NA	NA	NA	NA	NA	NA	NA	NA	NA	NA	NA	NA	NA	NA	NA	NA	NA	NA	NA	NA	NA	NA	NA	NA	NA	NA	NA	NA	NA	NA	NA	NA	NA	NA	NA	NA	NA	NA	NA	NA	NA	NA	NA	NA	NA	0	2	3	3	0	1	1	1	0	1	1	1	1	1	3	1	0	3	3	3	0	3	3	2	0	3	3	3	0	3	3	2	0	3	3	3	0	2	2	1	0	2	1	1	0	2	3	1	NA	NA	NA	NA	NA	NA	NA	NA	NA	NA	NA	NA	NA	NA	NA	NA	NA	NA	NA	NA	NA	NA	NA	NA	NA	NA	NA	NA	NA	NA	NA	NA	NA	NA	NA	NA	NA	NA	NA	NA	NA	NA	NA	NA	NA	NA	NA	NA	NA	NA	NA	NA	NA	NA	NA	NA	NA	NA	NA	NA	NA	NA	NA	NA	NA	NA	NA	NA	NA	NA	NA	NA	NA	NA	NA	NA	NA	NA	NA	NA	NA	NA	NA	NA	NA	NA	NA	NA	NA	NA	NA	NA	NA	NA	NA	NA	NA	NA	48
257	312	1655	4	"amateur jazz musician
"	male	54	1	15	Klavier	20	2	2	2	10	1	4	6	7	7	6	1	1	7	7	2	1	1	3	1	NA	NA	NA	NA	NA	NA	NA	NA	NA	NA	NA	NA	NA	NA	NA	NA	NA	NA	NA	NA	NA	NA	NA	NA	NA	NA	NA	NA	NA	NA	NA	NA	NA	NA	NA	NA	NA	NA	NA	NA	NA	NA	NA	NA	NA	NA	NA	NA	NA	NA	NA	NA	NA	NA	NA	NA	NA	NA	NA	NA	NA	NA	NA	NA	NA	NA	NA	NA	NA	NA	NA	NA	NA	NA	NA	NA	NA	NA	NA	NA	NA	NA	NA	NA	NA	NA	NA	NA	NA	NA	NA	NA	NA	NA	NA	NA	NA	NA	NA	NA	NA	NA	NA	NA	NA	NA	NA	NA	NA	NA	NA	NA	NA	NA	NA	NA	NA	NA	NA	NA	NA	NA	NA	NA	NA	NA	NA	NA	NA	NA	NA	NA	NA	NA	NA	NA	NA	NA	NA	NA	NA	NA	NA	NA	1	2	4	2	1	4	3	3	1	3	3	2	1	4	4	4	1	2	4	4	1	2	2	1	1	3	4	3	1	4	3	3	1	4	4	4	1	3	2	1	1	2	2	1	1	4	4	3	Gutes Zusammenspiel, Gemeinsame Auffasung von Phrasierung, Viel Hörerfahrung von Swingender Musik, „swingendes“ Bewusstsein	NA	48
260	315	1734	3	"amateur jazz musician
"	male	33	1	4	Drums	3	1	1	1	1	2	3	5	5	7	5	6	6	2	2	2	1	4	4	4	NA	NA	NA	NA	NA	NA	NA	NA	NA	NA	NA	NA	NA	NA	NA	NA	NA	NA	NA	NA	NA	NA	NA	NA	NA	NA	NA	NA	NA	NA	NA	NA	NA	NA	NA	NA	NA	NA	NA	NA	NA	NA	NA	NA	NA	NA	NA	NA	NA	NA	NA	NA	NA	NA	NA	NA	NA	NA	NA	NA	NA	NA	NA	NA	NA	NA	NA	NA	NA	NA	NA	NA	NA	NA	NA	NA	NA	NA	NA	NA	NA	NA	NA	NA	NA	NA	NA	NA	NA	NA	NA	NA	NA	NA	NA	NA	1	4	4	2	1	4	4	4	1	1	2	3	1	4	4	4	1	2	1	2	1	3	4	3	0	2	2	3	0	2	4	3	1	2	1	3	1	1	3	1	0	4	4	4	1	4	4	4	NA	NA	NA	NA	NA	NA	NA	NA	NA	NA	NA	NA	NA	NA	NA	NA	NA	NA	NA	NA	NA	NA	NA	NA	NA	NA	NA	NA	NA	NA	NA	NA	NA	NA	NA	NA	NA	NA	NA	NA	NA	NA	NA	NA	NA	NA	NA	NA	I reckon swing is a mix of feelings a certain music piece is able to transmit to the audience. Assuming it is technically well played, it needs to feel natural and relaxed amongst the musicians playing it with enough breathing space for each musician to add their own touch but allow at the same time a certain degree of predictability for the audience so that it doesn't throw them  off balance .	Really liked all pieces - Apologies it took me so long to finally get the survey done!	48
261	316	1564	2	non-jazz musician (amateur or professional)	male	67	1	1	Gitarre	0	2	1	0	5	1	1	6	7	7	7	1	2	6	6	6	1	3	3	3	NA	NA	NA	NA	NA	NA	NA	NA	NA	NA	NA	NA	NA	NA	NA	NA	NA	NA	NA	NA	NA	NA	NA	NA	NA	NA	NA	NA	NA	NA	NA	NA	NA	NA	NA	NA	NA	NA	NA	NA	NA	NA	NA	NA	NA	NA	NA	NA	1	2	2	2	0	1	1	1	0	1	1	1	1	3	3	3	1	4	4	3	0	1	1	1	0	3	2	2	0	2	2	2	1	4	4	3	1	2	2	2	0	2	2	2	0	2	2	1	NA	NA	NA	NA	NA	NA	NA	NA	NA	NA	NA	NA	NA	NA	NA	NA	NA	NA	NA	NA	NA	NA	NA	NA	NA	NA	NA	NA	NA	NA	NA	NA	NA	NA	NA	NA	NA	NA	NA	NA	NA	NA	NA	NA	NA	NA	NA	NA	NA	NA	NA	NA	NA	NA	NA	NA	NA	NA	NA	NA	NA	NA	NA	NA	NA	NA	NA	NA	NA	NA	NA	NA	NA	NA	NA	NA	NA	NA	NA	NA	NA	NA	NA	NA	NA	NA	NA	NA	NA	NA	NA	NA	NA	NA	NA	NA	daa dab da-daa dab da-daa dab... eine ternäre Grundteilung und kleine Timing-Variationen um den objektiv  richtigen  Zeitpunkt	Wenn ich jetzt, ohne auf den Anfang zurückzugehen, die Erinnerung strapaziere: Es wurde nur das Piano modifiziert, ja? Der Swing-Eindruck entsteht aber auch durch die anderen Instrumente. Ich habe versucht, mich aufs Piano zu konzentrieren, konnte (und wollte) B/DR aber nicht ausblenden. Mit Jazz habe ich eher wenig am Hut, ich spiele gemäßigten Rock und Blues (Clapton).	48
262	317	1315	4	non-jazz musician (amateur or professional)	male	62	2	4	Gitarre	45	4	3	0	0	1	1	7	7	7	7	2	1	6	7	1	1	2	4	3	NA	NA	NA	NA	NA	NA	NA	NA	NA	NA	NA	NA	NA	NA	NA	NA	NA	NA	NA	NA	NA	NA	NA	NA	NA	NA	NA	NA	NA	NA	NA	NA	NA	NA	NA	NA	NA	NA	NA	NA	NA	NA	NA	NA	NA	NA	NA	NA	NA	NA	NA	NA	NA	NA	NA	NA	NA	NA	NA	NA	NA	NA	NA	NA	NA	NA	NA	NA	NA	NA	NA	NA	NA	NA	NA	NA	NA	NA	NA	NA	NA	NA	NA	NA	NA	NA	NA	NA	NA	NA	NA	NA	NA	NA	NA	NA	NA	NA	NA	NA	NA	NA	NA	NA	NA	NA	NA	NA	NA	NA	NA	NA	NA	NA	NA	NA	NA	NA	NA	NA	NA	NA	NA	NA	NA	NA	NA	NA	NA	NA	NA	NA	NA	NA	NA	NA	NA	NA	NA	NA	NA	NA	NA	NA	1	2	2	3	1	4	4	3	1	3	3	3	1	3	3	4	1	3	4	3	1	2	2	3	1	3	3	2	1	1	2	2	1	2	3	4	1	2	1	2	1	2	3	3	1	2	4	4	NA	Coole Sache! Viel Erfolg und überhaupt Alles Gute!!	48
263	318	1678	1	non-jazz musician (amateur or professional)	male	67	1	1	E-Bass	10	2	3	1	2	1	6	7	7	7	6	2	2	6	7	5	0	4	4	3	0	4	4	4	0	3	4	3	0	4	4	4	1	2	4	2	0	2	2	2	0	2	3	2	0	4	4	4	0	3	4	3	0	4	4	4	0	3	4	3	0	4	4	4	0	4	4	4	NA	NA	NA	NA	NA	NA	NA	NA	NA	NA	NA	NA	NA	NA	NA	NA	NA	NA	NA	NA	NA	NA	NA	NA	NA	NA	NA	NA	NA	NA	NA	NA	NA	NA	NA	NA	NA	NA	NA	NA	NA	NA	NA	NA	NA	NA	NA	NA	NA	NA	NA	NA	NA	NA	NA	NA	NA	NA	NA	NA	NA	NA	NA	NA	NA	NA	NA	NA	NA	NA	NA	NA	NA	NA	NA	NA	NA	NA	NA	NA	NA	NA	NA	NA	NA	NA	NA	NA	NA	NA	NA	NA	NA	NA	NA	NA	NA	NA	NA	NA	NA	NA	NA	NA	NA	NA	NA	NA	NA	NA	NA	NA	NA	NA	NA	NA	NA	NA	NA	NA	NA	NA	NA	NA	NA	NA	NA	NA	NA	NA	NA	NA	NA	NA	NA	NA	NA	NA	NA	NA	NA	NA	NA	NA	interessanter Test. Ich, als Bassist war bisher der Meinung, dass gerade die Rhythmusgruppe wesentlich für den Swing verantwortlich ist. Aber dieser Test hat mir gezeigt, dass dem Solisten und dessen Microtiming eine eminente Rolle zukommt. Wenn das nicht stimmt, kommt es irgendwie zu einer Reibung, und auch wenn Schlagzeug und Bass ihr möglichstes geben, beginnt das ganze nicht zu 'fliegen'.	NA	48
265	320	1223	3	"jazz-loving non-musician
"	female	55	0	0	-	0	0	0	0	0	2	7	6	4	7	5	2	1	7	7	1	1	3	4	4	NA	NA	NA	NA	NA	NA	NA	NA	NA	NA	NA	NA	NA	NA	NA	NA	NA	NA	NA	NA	NA	NA	NA	NA	NA	NA	NA	NA	NA	NA	NA	NA	NA	NA	NA	NA	NA	NA	NA	NA	NA	NA	NA	NA	NA	NA	NA	NA	NA	NA	NA	NA	NA	NA	NA	NA	NA	NA	NA	NA	NA	NA	NA	NA	NA	NA	NA	NA	NA	NA	NA	NA	NA	NA	NA	NA	NA	NA	NA	NA	NA	NA	NA	NA	NA	NA	NA	NA	NA	NA	NA	NA	NA	NA	NA	NA	1	3	3	4	1	4	3	4	1	2	3	1	1	1	1	2	1	1	2	1	1	3	3	3	1	3	3	2	0	3	3	3	1	4	3	4	1	2	3	2	1	2	3	2	1	3	2	2	NA	NA	NA	NA	NA	NA	NA	NA	NA	NA	NA	NA	NA	NA	NA	NA	NA	NA	NA	NA	NA	NA	NA	NA	NA	NA	NA	NA	NA	NA	NA	NA	NA	NA	NA	NA	NA	NA	NA	NA	NA	NA	NA	NA	NA	NA	NA	NA	Da ich selber keine Musikerin bin, kenne ich die technischen/musikalischen 'Zutaten' dafür nicht,  habe aber von Musikern gehört, dass es klassische, typische 'Notenkonstruktionen' und Spielweisen gibt,   die dann eben genau den Swingsound ergeben. Ich tanze aber den klassischen Swing Tanz Lindy Hop und   deswegen höre ich sofort, ob mich der Swing vom Hocker reißt - oder eben nicht....	NA	48
267	322	1778	1	"amateur jazz musician
"	male	52	1	0	Schlagzeug	5	3	1	0	6	1	1	4	6	6	6	2	2	6	6	2	1	3	4	3	1	2	2	2	1	3	2	3	1	2	3	2	1	3	2	3	1	3	3	4	1	2	1	2	1	3	3	3	1	3	3	3	1	3	3	3	1	2	2	2	1	3	4	4	1	3	2	3	NA	NA	NA	NA	NA	NA	NA	NA	NA	NA	NA	NA	NA	NA	NA	NA	NA	NA	NA	NA	NA	NA	NA	NA	NA	NA	NA	NA	NA	NA	NA	NA	NA	NA	NA	NA	NA	NA	NA	NA	NA	NA	NA	NA	NA	NA	NA	NA	NA	NA	NA	NA	NA	NA	NA	NA	NA	NA	NA	NA	NA	NA	NA	NA	NA	NA	NA	NA	NA	NA	NA	NA	NA	NA	NA	NA	NA	NA	NA	NA	NA	NA	NA	NA	NA	NA	NA	NA	NA	NA	NA	NA	NA	NA	NA	NA	NA	NA	NA	NA	NA	NA	NA	NA	NA	NA	NA	NA	NA	NA	NA	NA	NA	NA	NA	NA	NA	NA	NA	NA	NA	NA	NA	NA	NA	NA	NA	NA	NA	NA	NA	NA	NA	NA	NA	NA	NA	NA	NA	NA	NA	NA	NA	NA	Swing kann nicht erlernt werden, das gefühl dafür muss angeboren sein.	NA	48
268	323	2966	2	"amateur jazz musician
"	male	56	1	3	Saxophon	23	2	0.5	1	10	3	3	6	5	6	5	3	2	5	4	2	1	4	3	1	NA	NA	NA	NA	NA	NA	NA	NA	NA	NA	NA	NA	NA	NA	NA	NA	NA	NA	NA	NA	NA	NA	NA	NA	NA	NA	NA	NA	NA	NA	NA	NA	NA	NA	NA	NA	NA	NA	NA	NA	NA	NA	NA	NA	NA	NA	NA	NA	1	1	4	4	1	3	3	3	1	3	2	2	1	4	2	1	1	3	2	3	1	1	4	4	1	2	4	3	1	4	2	1	1	2	4	4	1	4	3	2	1	4	3	1	1	4	3	1	NA	NA	NA	NA	NA	NA	NA	NA	NA	NA	NA	NA	NA	NA	NA	NA	NA	NA	NA	NA	NA	NA	NA	NA	NA	NA	NA	NA	NA	NA	NA	NA	NA	NA	NA	NA	NA	NA	NA	NA	NA	NA	NA	NA	NA	NA	NA	NA	NA	NA	NA	NA	NA	NA	NA	NA	NA	NA	NA	NA	NA	NA	NA	NA	NA	NA	NA	NA	NA	NA	NA	NA	NA	NA	NA	NA	NA	NA	NA	NA	NA	NA	NA	NA	NA	NA	NA	NA	NA	NA	NA	NA	NA	NA	NA	NA	NA	NA	48
270	325	5718	3	"amateur jazz musician
"	male	63	1	10	drums	10	1	1	0	0	1	2	6	7	7	6	1	1	7	6	2	1	4	4	3	NA	NA	NA	NA	NA	NA	NA	NA	NA	NA	NA	NA	NA	NA	NA	NA	NA	NA	NA	NA	NA	NA	NA	NA	NA	NA	NA	NA	NA	NA	NA	NA	NA	NA	NA	NA	NA	NA	NA	NA	NA	NA	NA	NA	NA	NA	NA	NA	NA	NA	NA	NA	NA	NA	NA	NA	NA	NA	NA	NA	NA	NA	NA	NA	NA	NA	NA	NA	NA	NA	NA	NA	NA	NA	NA	NA	NA	NA	NA	NA	NA	NA	NA	NA	NA	NA	NA	NA	NA	NA	NA	NA	NA	NA	NA	NA	1	4	4	3	1	4	4	3	1	4	4	2	1	4	4	2	1	4	3	2	1	4	4	3	1	4	3	1	1	4	4	3	1	4	3	2	1	4	4	2	1	4	4	4	1	4	4	4	NA	NA	NA	NA	NA	NA	NA	NA	NA	NA	NA	NA	NA	NA	NA	NA	NA	NA	NA	NA	NA	NA	NA	NA	NA	NA	NA	NA	NA	NA	NA	NA	NA	NA	NA	NA	NA	NA	NA	NA	NA	NA	NA	NA	NA	NA	NA	NA	1)  tighte  Rhythmusgruppe (b, dr) mit konstantem Timing (bpm)  2) Melodieinstrument muss mit entsprechendem  Feeling  gespielt werden ud darf nicht  aus dem Takt fallen	Ich fand die Studie sehr interessant und bin am Ergebnis interessiert.  Insgesamt gute Idee, hier wissenschaftlich zu forschen.	48
271	326	1847	4	"amateur jazz musician
"	female	58	1	4	Trompete	30	2	1,5	0	3	3	5	5	4	6	3	4	3	6	3	3	1	3	4	4	NA	NA	NA	NA	NA	NA	NA	NA	NA	NA	NA	NA	NA	NA	NA	NA	NA	NA	NA	NA	NA	NA	NA	NA	NA	NA	NA	NA	NA	NA	NA	NA	NA	NA	NA	NA	NA	NA	NA	NA	NA	NA	NA	NA	NA	NA	NA	NA	NA	NA	NA	NA	NA	NA	NA	NA	NA	NA	NA	NA	NA	NA	NA	NA	NA	NA	NA	NA	NA	NA	NA	NA	NA	NA	NA	NA	NA	NA	NA	NA	NA	NA	NA	NA	NA	NA	NA	NA	NA	NA	NA	NA	NA	NA	NA	NA	NA	NA	NA	NA	NA	NA	NA	NA	NA	NA	NA	NA	NA	NA	NA	NA	NA	NA	NA	NA	NA	NA	NA	NA	NA	NA	NA	NA	NA	NA	NA	NA	NA	NA	NA	NA	NA	NA	NA	NA	NA	NA	NA	NA	NA	NA	NA	NA	1	2	3	3	1	4	2	4	1	3	3	4	1	3	3	4	1	3	3	3	1	2	3	3	1	3	2	3	1	3	3	3	1	3	3	4	1	3	3	4	1	3	2	3	1	4	3	4	Der richtige Groove, technische Beherrschung des Instruments, so dass man die innere Stimmung mittels Toene, Physis und den Mitspielern umsetzen kann. Interaktiver Prozess	Es freut mich ganz außerordentlich, dass dies eine  Universitaetsarbeit ist und Grundlagenforschung betrieben wird! Weiter so!!!	48
272	328	1574	1	"amateur jazz musician
"	male	42	0	4	Alt-Saxophon	0	1	0,5	0	10	1	1	7	7	7	7	1	1	7	7	1	0	3	4	3	1	4	4	4	1	3	4	3	1	3	4	3	1	2	2	2	1	4	4	4	1	4	2	2	1	3	4	3	1	4	3	3	1	1	4	1	1	4	2	3	1	3	4	4	1	4	2	2	NA	NA	NA	NA	NA	NA	NA	NA	NA	NA	NA	NA	NA	NA	NA	NA	NA	NA	NA	NA	NA	NA	NA	NA	NA	NA	NA	NA	NA	NA	NA	NA	NA	NA	NA	NA	NA	NA	NA	NA	NA	NA	NA	NA	NA	NA	NA	NA	NA	NA	NA	NA	NA	NA	NA	NA	NA	NA	NA	NA	NA	NA	NA	NA	NA	NA	NA	NA	NA	NA	NA	NA	NA	NA	NA	NA	NA	NA	NA	NA	NA	NA	NA	NA	NA	NA	NA	NA	NA	NA	NA	NA	NA	NA	NA	NA	NA	NA	NA	NA	NA	NA	NA	NA	NA	NA	NA	NA	NA	NA	NA	NA	NA	NA	NA	NA	NA	NA	NA	NA	NA	NA	NA	NA	NA	NA	NA	NA	NA	NA	NA	NA	NA	NA	NA	NA	NA	NA	NA	NA	NA	NA	NA	NA	Ich denke, das wichtigste ist das  feeling  über das die einzelnen Musiker sich im Idealfall intuitiv verständigen, im Grundsatz und  on the fly , unterwegs im Stück... Die techn. Perfektion ist nicht das Entscheidende. Es kann  Differenzen  zw. Soloinstrument/Melodie/Thema und der Rhythmusgruppe geben (hier Piano vs. Bass/Drums), aber dann kommt es auf entscheidende, stilbildende Momente an: Kicks, Phrasierung, etc.	NA	48
273	329	2998	3	"jazz-loving non-musician
"	male	57	0	0	Gitarre	4	1	2	0	0	3	6	6	6	6	6	2	2	6	6	2	1	1	3	3	NA	NA	NA	NA	NA	NA	NA	NA	NA	NA	NA	NA	NA	NA	NA	NA	NA	NA	NA	NA	NA	NA	NA	NA	NA	NA	NA	NA	NA	NA	NA	NA	NA	NA	NA	NA	NA	NA	NA	NA	NA	NA	NA	NA	NA	NA	NA	NA	NA	NA	NA	NA	NA	NA	NA	NA	NA	NA	NA	NA	NA	NA	NA	NA	NA	NA	NA	NA	NA	NA	NA	NA	NA	NA	NA	NA	NA	NA	NA	NA	NA	NA	NA	NA	NA	NA	NA	NA	NA	NA	NA	NA	NA	NA	NA	NA	1	3	3	1	1	3	2	2	1	3	3	2	1	3	3	3	1	3	2	2	1	3	3	2	1	3	3	3	1	2	2	2	1	2	2	3	1	3	3	2	1	3	3	3	1	3	2	2	NA	NA	NA	NA	NA	NA	NA	NA	NA	NA	NA	NA	NA	NA	NA	NA	NA	NA	NA	NA	NA	NA	NA	NA	NA	NA	NA	NA	NA	NA	NA	NA	NA	NA	NA	NA	NA	NA	NA	NA	NA	NA	NA	NA	NA	NA	NA	NA	Treibender Rhytmus/Drive)  Synkopen (Betonung)  Betonung auf 2(Rhytmusbetonung)	Für mich als ,Nicht-Profi war die Studie nicht einfach.  Die Stücke hatten meist einen guten Drive in der Rhytmussektion (Bass/Drums)  Bei der Melodie fehlte nach meinem Geschmack oft an Synkopen  Mein Favorit bezüglich Drive und Swing ist Count Basie:-)  Ich selbst bin mit Blues und Rock-Musik aufgewachsen.  Seit Jahren bin ich ein großer Fan von Django Rheinhardt und dem Jazz der 20er bis 60er Jahre	48
